# Supplementary material for: Image mosaicking using SURF features of line segments
Source: PLoS One. 2017 Mar 15;12(3):e0173627. doi: 10.1371/journal.pone.0173627 (PMC5351852; doi:10.1371/journal.pone.0173627)
Supplement: S1 File — (TXT) [file pone.0173627.s001.txt]

0.057532366
0.066696406
0.031437703
0.030628224
0.133298943
0.058641491
0.184019599
0.224701222
0.072289734
0.074799069
0.241340053
0.118474944
0.043125528
0.146790935
0.060815154
0.08196549
0.067324874
0.236062309
0.084905508
0.117649129
0.252516578
0.039592513
0.334427728
0.334663123
0.068644155
0.068908142
0.067911714
0.15838494
0.039178881
0.152330615
0.267870448
0.283404435
0.063481303
0.087353087
0.048048041
0.038709808
0.104997867
0.026814844
0.031914456
0.146986749
0.247578151
0.283559807
0.031384116
0.170645645
0.156049692
0.066141777
0.233176287
0.262665367
0.100156325
0.023779461
0.140806542
0.060531392
0.170486952
0.01324016
0.061921877
0.270418663
0.050594232
0.106660429
0.030860367
0.114112073
0.179050255
0.050980284
0.227133558
0.301183285
0.082066202
0.03757698
0.24915698
0.018139751
0.004791532
0.007044217
0.328281253
0.006283255
0.006275834
0.155782978
0.172746872
0.430028675
0.067837285
0.136145967
0.019774215
0.013871727
0.127823691
0.152929241
0.159311279
0.014993084
0.006134305
0.211256853
0.014267691
0.022730421
0.014698498
0.012602444
0.014066807
0.016649082
0.010186096
0.068363702
0.007636051
0.054906554
0.18417611
0.016776867
0.013403184
0.00607011
0.04853339
0.013278667
0.027898246
0.007288288
0.157234923
0.011593943
0.147117059
0.020260521
0.168168767
0.149715717
0.006413631
0.030593458
0.160339163
0.052250752
0.055252586
0.080145859
0.013961609
0.041413358
0.005404713
0.131895157
0.031192435
0.023926119
0.010253597
0.103023026
0.107848671
0.11354699
0.010122541
0.260704682
0.074650088
0.024684164
0.082222781
0.07276944
0.041516613
0.170093822
0.029718157
0.048328702
0.015093727
0.24501531
0.032074159
0.05892057
0.251574374
0.146921684
0.042057327
0.101718782
0.015655452
0.071071588
0.062377435
0.034701525
0.035262574
0.032148038
0.066116699
0.33057915
0.033969222
0.013683013
0.137561072
0.074687228
0.032385224
0.021769723
0.157801529
0.150476099
0.045601635
0.149312606
0.138945574
0.200706767
0.199080268
0.201833137
0.13149104
0.232587029
0.38744251
0.0791916
0.070271723
0.073604837
0.06004948
0.06735585
0.015497888
0.051281296
0.06685816
0.042777705
0.025052994
0.021405232
0.047171838
0.03679892
0.022530888
0.069893889
0.00524895
0.024948276
0.046022597
0.065022437
0.069719697
0.074404921
0.029773192
0.023302711
0.017448474
0.18278437
0.022931908
0.198264319
0.239063105
0.044437356
0.079100159
0.193056683
0.131510462
0.162711488
0.027085486
0.099339901
0.017482137
0.015927472
0.06892134
0.115004524
0.032957108
0.019242413
0.013809565
0.027965948
0.064408827
0.062019852
0.057128085
0.170295946
0.254520434
0.016028197
0.094940532
0.152060016
0.057128085
0.024633647
0.079474183
0.01336417
0.137674248
0.153494612
0.248277061
0.014247157
0.014588679
0.059940335
0.005075587
0.082063792
0.049540315
0.022394264
0.016760612
0.013602623
0.01361196
0.019855943
0.023667033
0.023901505
0.022442931
0.019653329
0.022119611
0.17799047
0.073200093
0.014450802
0.01924257
0.040873712
0.043986655
0.111565644
0.015877663
0.014210295
0.090900516
0.028972831
0.023372782
0.014397657
0.012259312
0.027967146
0.098231072
0.007162858
0.015350061
0.029734968
0.029609176
0.020854481
0.021425339
0.076517567
0.145194167
0.011642818
0.009953985
0.008353316
0.013258241
0.232330905
0.030638358
0.183542584
0.267950424
0.266379407
0.309234874
0.363227975
0.222801698
0.018045679
0.006953289
0.030225799
0.01203871
0.025367673
0.023481422
0.01144684
0.006764158
0.011688123
0.022048722
0.012112273
0.016532033
0.028950211
0.006275663
0.016268896
0.085234175
0.009121122
0.042201938
0.013934428
0.005733001
0.139900225
0.035122548
0.025962871
0.036087834
0.204349248
0.080349256
0.018778737
0.124514493
0.398429505
0.054260655
0.068523499
0.006764158
0.026191831
0.015048411
0.072862682
0.099952199
0.013142212
0.245074551
0.212841868
0.088445083
0.029990499
0.006021829
0.057133866
0.184626972
0.023673546
0.113193766
0.009469669
0.185092188
0.019229374
0.011813424
0.019714364
0.013592073
0.016194127
0.007780366
0.021388229
0.130108212
0.015832133
0.013366522
0.250202662
0.009009911
0.045881172
0.010332493
0.07409695
0.070450257
0.027019297
0.20834461
0.254529408
0.055217691
0.093930706
0.097538072
0.226183596
0.0829936
0.088470268
0.076278747
0.091752328
0.26097285
0.249287711
0.130094551
0.025180774
0.408867599
0.011563708
0.017342131
0.060268546
0.008654238
0.03204332
0.283508746
0.020667318
0.036073712
0.021102982
0.054067797
0.239049593
0.067379628
0.091008306
0.026675667
0.0414586
0.510264946
0.020299705
0.012197165
0.036985683
0.023293894
0.101654642
0.009387402
0.097068416
0.013192892
0.058513612
0.068417672
0.005002173
0.016741214
0.091176778
0.039341155
0.206087721
0.074311733
0.071839281
0.278172662
0.11760922
0.421569785
0.133597876
0.032978108
0.021247917
0.079238507
0.032774896
0.02292917
0.021224663
0.051426681
0.101291662
0.291733241
0.079978264
0.017617945
0.028064088
0.24177045
0.041699354
0.024129236
0.063327477
0.021695395
0.018235718
0.006705375
0.01101764
0.007430142
0.076665087
0.009856139
0.015316419
0.002458142
0.014599054
0.010228521
0.068402715
0.015954963
0.080335829
0.019256452
0.02842319
0.015903101
0.035637988
0.001845736
0.003374328
0.028686633
0.004031193
0.012504273
0.001378575
0.003127561
0.221048907
0.002219191
0.196618324
0.132759293
0.003819774
0.009081192
0.00187319
0.024703591
0.04020192
0.046947396
0.003370782
0.019550488
0.009494274
0.294027874
0.149346025
0.169744474
0.097565082
0.012325871
0.00982486
0.008752943
0.18646238
0.013899587
0.016253075
0.257576939
0.012269573
0.134425472
0.007127314
0.215568338
0.005363243
0.001209337
0.009035878
0.076507438
0.136029613
0.000323059
0.01383757
0.01803286
0.008448004
0.048521532
0.003015282
0.0045777
0.011857466
0.001546547
0.105089314
0.001655012
0.021026513
0.131276242
0.007477727
0.105006027
0.006620544
0.007621543
0.003794209
0.157940484
0.009869327
0.225734285
0.004417761
0.007049668
0.029292788
0.101108572
0.194225569
0.076507438
0.078186913
0.000827009
0.004440186
0.083995252
0.001377531
0.162391306
0.00417574
0.008059657
0.02631958
0.002449334
0.100821599
0.109486566
0.159225666
0.107200628
0.216490174
0.020237497
0.299985044
0.010399053
0.238428126
0.184053993
0.072940413
0.201748852
0.017568793
0.042510961
0.204973866
0.108012597
0.023383042
0.032369342
0.118463136
0.135974627
0.025023844
0.008725614
0.071999383
0.021260296
0.210400498
0.025947321
0.029213371
0.009028515
0.24631994
0.013793949
0.009386599
0.128972709
0.14922551
0.31492048
0.017131951
0.096235358
0.290136092
0.183360785
0.061430393
0.16188429
0.027133084
0.015326831
0.195063446
0.133894742
0.048219885
0.071579035
0.021806834
0.167813223
0.013626804
0.26574251
0.029094347
0.006487641
0.300803113
0.202293422
0.017260305
0.289995145
0.08439931
0.256938945
0.202208436
0.23926127
0.142656481
0.177627071
0.161278645
0.146970399
0.130242283
0.136972914
0.101031307
0.164649801
0.013151487
0.013211423
0.036253614
0.08358296
0.020838591
0.016785568
0.104819753
0.069379414
0.008607298
0.055685712
0.013354
0.025024977
0.016512781
0.044949257
0.105876607
0.023597424
0.014488702
0.032319661
0.020838591
0.012160789
0.129783553
0.023962727
0.125541618
0.016718594
0.011247747
0.124294727
0.200171259
0.046501392
0.0455711
0.105820051
0.045371514
0.128005177
0.14191198
0.03076963
0.019069041
0.01799977
0.007007146
0.208913238
0.011164978
0.053091836
0.085904983
0.139883544
0.240226928
0.131045296
0.066149068
0.016338394
0.293669865
0.1259073
0.176541088
0.034931836
0.018968629
0.194278953
0.063507607
0.2011033
0.01290947
0.291260572
0.309729017
0.315070373
0.066579944
0.23030723
0.022255575
0.029540477
0.131601132
0.100238665
0.103523256
0.163237791
0.014911902
0.203386244
0.051273157
0.016592973
0.019980352
0.068159106
0.19182734
0.095129618
0.141667044
0.057447649
0.017114722
0.013305364
0.00901807
0.022255575
0.02409398
0.171753517
0.111405314
0.064955869
0.074385999
0.075663787
0.061816263
0.056290641
0.036737883
0.090103115
0.028866901
0.022820187
0.112631573
0.043293443
0.006405338
0.006744888
0.023284951
0.219697162
0.025523848
0.025550636
0.081252211
0.25087449
0.021351891
0.142122113
0.111845635
0.039428928
0.036098943
0.021942684
0.100702618
0.039453636
0.019900156
0.062150802
0.054943745
0.010439709
0.01175814
0.04843818
0.01082991
0.01824449
0.009206415
0.021502077
0.018454304
0.017220579
0.036889816
0.101830697
0.145032669
0.04909011
0.102893067
0.105427849
0.2805795
0.065909003
0.060423448
0.04555781
0.051963167
0.028558601
0.029663826
0.143016284
0.012700145
0.034762733
0.010720284
0.019605072
0.013532363
0.011374162
0.026104894
0.129597117
0.004990111
0.030095984
0.270309572
0.092315065
0.278319551
0.073198786
0.138740101
0.019080238
0.101697063
0.021545757
0.0096473
0.020786244
0.008161091
0.022219317
0.013984269
0.007777364
0.009323629
0.083172416
0.00441495
0.005320732
0.003816152
0.088309031
0.044667154
0.036749876
0.035977132
0.085227448
0.21159322
0.090873874
0.087872858
0.045564436
0.101580056
0.047410388
0.037373566
0.021216129
0.07900982
0.131443657
0.076182728
0.086003962
0.063336276
0.045207021
0.242517995
0.051588684
0.061534002
0.076351126
0.019809104
0.182276385
0.020095478
0.242837751
0.009919537
0.04665227
0.030631628
0.042680001
0.0464758
0.183735663
0.087515757
0.097041429
0.216198985
0.094041758
0.035785651
0.154997789
0.031018704
0.041151294
0.126604026
0.153858906
0.04197841
0.0315582
0.03301894
0.023835467
0.073489234
0.027483883
0.036321742
0.027172485
0.04873087
0.024079289
0.060733305
0.045094732
0.086641837
0.034220587
0.053456534
0.050279733
0.097523693
0.199760041
0.029382518
0.066422647
0.064901949
0.048474542
0.33575205
0.167259525
0.017196383
0.018009156
0.331713404
0.028721915
0.041360269
0.058270991
0.039499183
0.099240278
0.030616878
0.29565758
0.025771863
0.038081222
0.189654557
0.112361335
0.152357551
0.204509234
0.067511974
0.026738986
0.020392235
0.012416127
0.063415499
0.036869381
0.094370397
0.021855898
0.028367051
0.060897531
0.025201673
0.163118966
0.090656067
0.05476431
0.042603519
0.033822525
0.050241953
0.278841994
0.038716915
0.111988117
0.082550241
0.038901053
0.017482257
0.018985842
0.042139101
0.023162797
0.030178003
0.029199341
0.11266324
0.061113437
0.028653611
0.10143736
0.020294093
0.183085722
0.211188518
0.026168615
0.195558292
0.009180036
0.013249895
0.03021558
0.166946609
0.031283956
0.016424878
0.018886194
0.048656923
0.006655939
0.01834493
0.017169524
0.06781296
0.051287366
0.013479751
0.019498694
0.020412673
0.018042655
0.010182756
0.010925049
0.003156426
0.018711854
0.043556492
0.008379631
0.006112221
0.019807184
0.041805967
0.064519648
0.036032819
0.024674848
0.021711726
0.221933451
0.028241688
0.01046911
0.008397246
0.02290534
0.006456432
0.009543487
0.058920841
0.058101193
0.040263656
0.077585081
0.260434555
0.011727623
0.014349064
0.023458094
0.041009607
0.026556478
0.017549493
0.024700194
0.025518466
0.010293895
0.358486536
0.010837782
0.019296057
0.043704739
0.006708196
0.007023367
0.023305935
0.016755349
0.003781859
0.275177572
0.205357611
0.300322663
0.093599247
0.02509802
0.015870899
0.0077382
0.03280087
0.015930327
0.013087095
0.012754954
0.03738055
0.013450002
0.008130299
0.010631905
0.04436072
0.005347886
0.01912321
0.045587193
0.051444499
0.01492827
0.152418169
0.056730744
0.025569784
0.011869604
0.022018668
0.010812826
0.014102688
0.093387193
0.097156211
0.016569803
0.061478912
0.066153041
0.05298996
0.021359341
0.05741972
0.028309512
0.008126344
0.029449663
0.004564215
0.083019685
0.006376346
0.070051586
0.010043511
0.288790772
0.005410403
0.063986393
0.014884249
0.011602725
0.016835996
0.068208852
0.016242948
0.014014263
0.005350755
0.006707629
0.022300023
0.149661451
0.026334165
0.200754062
0.026231102
0.012407545
0.185959361
0.008704681
0.038509042
0.013428492
0.198978364
0.045660921
0.030153065
0.048919145
0.018608042
0.037430827
0.149675964
0.057874391
0.026143425
0.168729979
0.037109575
0.040418794
0.032863883
0.073848273
0.062234117
0.020115477
0.026544284
0.028293582
0.009251687
0.120008681
0.038242834
0.02031761
0.010106116
0.139571289
0.028094797
0.022730084
0.028769804
0.024807631
0.050385016
0.03441377
0.015612751
0.052946811
0.014785489
0.016135399
0.040788772
0.013756144
0.020049258
0.012463945
0.011176218
0.033040522
0.283606065
0.009653798
0.036716051
0.029005621
0.035317358
0.015288545
0.021939168
0.049155769
0.023267446
0.006025431
0.017206102
0.018560853
0.049291394
0.011531502
0.129029045
0.031047841
0.008894871
0.024751501
0.025379336
0.059148542
0.050037264
0.022544865
0.055635178
0.01577707
0.071594291
0.068268891
0.01164778
0.016063525
0.015863744
0.222119652
0.010370797
0.02870487
0.042977879
0.209139507
0.160781524
0.116671835
0.071051294
0.143929239
0.020457601
0.17259134
0.028840774
0.026334293
0.01420534
0.05413173
0.052732971
0.015388413
0.026534641
0.01029375
0.087191443
0.011554453
0.023824233
0.01217886
0.022786926
0.011344062
0.029796174
0.247612176
0.281253729
0.144257995
0.181787501
0.237185477
0.033700758
0.029406983
0.066054256
0.024803025
0.052744828
0.090729133
0.01809463
0.079107973
0.045035825
0.026320093
0.039564299
0.041716818
0.057506069
0.018964115
0.065907478
0.030055883
0.042463305
0.103891632
0.026325563
0.030732062
0.024075092
0.083192522
0.055524788
0.023427258
0.049653669
0.023295472
0.019493966
0.040805473
0.300396106
0.058656852
0.019321584
0.082264473
0.039847891
0.042072362
0.364293329
0.021825066
0.024760598
0.005994545
0.031384034
0.054036349
0.009679743
0.056662319
0.198957026
0.307319994
0.04876669
0.055920887
0.022525357
0.063393225
0.053635151
0.030073957
0.047844105
0.018364702
0.03012702
0.107820362
0.090097349
0.151253803
0.039381548
0.029320309
0.293044874
0.02201972
0.020625508
0.014739074
0.048359362
0.055353951
0.00906854
0.081699505
0.126901879
0.196536705
0.041115947
0.021379599
0.11348695
0.065971619
0.016155863
0.015099069
0.089518708
0.039052332
0.021680856
0.061772009
0.073936561
0.049605755
0.058149642
0.054874691
0.188747395
0.063702391
0.033838433
0.185242358
0.02832156
0.06668242
0.026492452
0.051747478
0.042578896
0.043263266
0.107356449
0.129277881
0.050235053
0.042873824
0.271962009
0.029247431
0.027610564
0.028939237
0.051645433
0.063521739
0.083331825
0.107279021
0.023282184
0.021234272
0.008827895
0.03982685
0.014051161
0.145229767
0.285462223
0.175983249
0.05336407
0.022947272
0.026988149
0.030307826
0.234188789
0.088299143
0.051702932
0.032656031
0.056274181
0.186735259
0.028366203
0.035496689
0.153168604
0.157484983
0.096431957
0.046292019
0.221934557
0.08381163
0.013341791
0.050986275
0.114578253
0.036174466
0.10403731
0.122756767
0.020441798
0.049132688
0.0306253
0.032198222
0.054510382
0.025907985
0.091115638
0.033555141
0.017695718
0.068857778
0.064466853
0.021930974
0.036340584
0.051739428
0.014220348
0.030406225
0.046266057
0.120485563
0.081575106
0.009799739
0.039068686
0.052642202
0.041333766
0.012474705
0.020255992
0.014696157
0.052684731
0.048602862
0.064501053
0.010895665
0.013086869
0.073481567
0.022533131
0.02713365
0.014835471
0.036446515
0.068203741
0.02864187
0.03131721
0.042958735
0.032549047
0.039302701
0.127681465
0.203693992
0.073030968
0.007683521
0.050090125
0.16911726
0.041002863
0.005683708
0.066987144
0.034236364
0.014164504
0.016651466
0.019644045
0.048129077
0.015450823
0.027635879
0.007156211
0.014283787
0.049731466
0.005635599
0.100126634
0.026772097
0.019601332
0.040599614
0.054830744
0.040082389
0.036130701
0.054764069
0.008474252
0.041679108
0.011991473
0.104808369
0.039476172
0.012506648
0.062580396
0.046316404
0.007556486
0.022608486
0.013974513
0.017547359
0.062718988
0.065469135
0.122932281
0.011361987
0.091291125
0.006514775
0.010636526
0.008618428
0.005635599
0.053430388
0.019601332
0.023404007
0.014398178
0.056768289
0.02631553
0.041288794
0.079046891
0.038686672
0.020505272
0.109915127
0.122338058
0.119785646
0.138150201
0.112104562
0.045297492
0.011488731
0.016691226
0.086082144
0.074050988
0.020223378
0.014997759
0.010728102
0.077181301
0.002611242
0.075260387
0.122388081
0.047707716
0.052818729
0.041433109
0.137123883
0.13246238
0.050975941
0.041866828
0.042523569
0.131829542
0.0464508
0.079302387
0.070166662
0.111374594
0.083210356
0.090272789
0.106730931
0.051586863
0.032406855
0.115908438
0.089748964
0.125031956
0.04607732
0.050422573
0.076390826
0.041123115
0.10172976
0.116664189
0.035389824
0.049768561
0.037556225
0.080789486
0.112163324
0.030747213
0.041240918
0.104877972
0.11921406
0.15389049
0.185926065
0.042452333
0.052458197
0.099400653
0.128542572
0.078615887
0.053158814
0.055426606
0.16993017
0.068424493
0.054245498
0.11504175
0.098886296
0.090982785
0.082854312
0.112166513
0.045808659
0.051919726
0.089218475
0.072505568
0.03653726
0.063943607
0.101391706
0.08106542
0.020733244
0.030569925
0.025588619
0.043019175
0.052940329
0.049419565
0.087687133
0.059416335
0.045537838
0.110970058
0.093719208
0.061345969
0.122946118
0.121260919
0.041929873
0.063101498
0.097527804
0.060986732
0.084059215
0.02988093
0.060874827
0.128369704
0.028559678
0.086724579
0.03459192
0.030034605
0.102298574
0.131512252
0.121157653
0.137841497
0.144547684
0.082854312
0.022594502
0.081821635
0.120343565
0.014318983
0.132549766
0.031557482
0.09573609
0.012421039
0.044414281
0.050128547
0.100089957
0.024883497
0.037190062
0.010604519
0.023727256
0.012017855
0.079968681
0.183242175
0.019456888
0.11620165
0.120336322
0.124307884
0.155998204
0.140695606
0.115431728
0.122988158
0.107784313
0.058145807
0.024123861
0.125174861
0.129136339
0.166852951
0.105721436
0.097070698
0.10892912
0.144985697
0.133407041
0.059674872
0.050711776
0.050321741
0.055088568
0.03020594
0.127158927
0.08261919
0.117435708
0.128386301
0.123343763
0.027062856
0.14291302
0.031017377
0.104112998
0.088762617
0.066828285
0.080945429
0.066517809
0.042599459
0.02396277
0.150162231
0.115528665
0.093227038
0.231548463
0.038003202
0.029146779
0.046182829
0.028605982
0.141856836
0.116438047
0.182243065
0.10515415
0.097737793
0.168410399
0.127808877
0.072902108
0.064786417
0.066653121
0.105495282
0.130701712
0.015483202
0.011167983
0.095603198
0.030233654
0.033645774
0.014231849
0.012219342
0.0741361
0.077751655
0.043563882
0.014719368
0.009432131
0.014259038
0.013159165
0.010870615
0.131463352
0.151913385
0.035142792
0.01766417
0.088807274
0.072838825
0.018760327
0.043400105
0.09404988
0.056676413
0.133482962
0.175587063
0.11065097
0.14568066
0.147283141
0.203138284
0.115648846
0.117547873
0.131530461
0.142577207
0.090227172
0.109988372
0.153067341
0.127510615
0.082072188
0.028733567
0.048481877
0.032543862
0.099889901
0.027284443
0.039995479
0.020384696
0.080162085
0.013286365
0.181438628
0.027206883
0.010104216
0.017056062
0.086649084
0.153461939
0.138439787
0.106445194
0.085407461
0.12845056
0.093422639
0.0823514
0.043430138
0.119423016
0.124222831
0.15922633
0.109796024
0.011000175
0.074798652
0.015253839
0.020947935
0.020879209
0.063399486
0.011831086
0.021237792
0.024233797
0.021388458
0.021139258
0.064917566
0.022490078
0.018803732
0.05443926
0.039070071
0.018463613
0.020874361
0.01331341
0.018266778
0.014138562
0.122272666
0.01857682
0.022545264
0.040477314
0.080299451
0.031570847
0.075795834
0.119833995
0.08228087
0.076515504
0.015275675
0.069244057
0.081522944
0.021388458
0.016113374
0.040634282
0.017078678
0.084234033
0.006309064
0.061354784
0.080299451
0.059970659
0.030476751
0.057969585
0.015570893
0.098575673
0.025432183
0.094589603
0.118784721
0.065981659
0.151578264
0.120859023
0.073740505
0.026955773
0.10745347
0.094657356
0.127204941
0.032441241
0.031602434
0.021213492
0.033918148
0.065327613
0.076417128
0.064065221
0.018612502
0.029258675
0.038581436
0.019141696
0.078981155
0.079374682
0.203094475
0.021863195
0.1030765
0.166229049
0.223450492
0.114287559
0.071682627
0.144573352
0.025425713
0.105243891
0.021745657
0.177691072
0.059048866
0.078667114
0.125852432
0.112270954
0.087832527
0.092839264
0.026633242
0.063990039
0.240557834
0.037326589
0.072177169
0.017827537
0.076417128
0.02391484
0.060381015
0.014268966
0.080881267
0.040928707
0.024991164
0.078981155
0.048164835
0.288956443
0.257230812
0.030948441
0.092228342
0.105126871
0.013746813
0.015581408
0.064947647
0.013170179
0.104531118
0.042842832
0.011112959
0.014297396
0.00956255
0.007128126
0.263938514
0.114139859
0.111288689
0.064550782
0.093918203
0.089523399
0.021723601
0.020699843
0.033339684
0.081344842
0.180579146
0.020331746
0.093918203
0.124832154
0.163825992
0.101619108
0.034333506
0.019022427
0.008836406
0.046571531
0.074385268
0.012331467
0.026164157
0.036218705
0.194257689
0.050454625
0.016858926
0.031563625
0.137998956
0.211580861
0.20493335
0.105684693
0.108962623
0.056050213
0.049566808
0.104685217
0.028370799
0.115292613
0.041625042
0.089506349
0.040192095
0.036837303
0.042932676
0.026439242
0.025494571
0.043609891
0.047172408
0.116059563
0.028569843
0.024205371
0.034119398
0.082654865
0.101711952
0.02605099
0.024855325
0.03376352
0.079822913
0.026221751
0.082267731
0.090083271
0.100791214
0.050472749
0.121940183
0.102781425
0.164916988
0.026488373
0.046006351
0.122549255
0.044824641
0.071043343
0.051519295
0.024178579
0.058310358
0.095747531
0.033279805
0.155043249
0.056079687
0.124295229
0.095233324
0.079451551
0.133156167
0.084329867
0.07215281
0.050616042
0.020206279
0.05541821
0.027260805
0.03830011
0.095679399
0.055288396
0.044712072
0.030672651
0.068923591
0.097772567
0.111024928
0.076988345
0.102284424
0.130585301
0.035241496
0.055795758
0.021987219
0.019721631
0.053655008
0.081823047
0.091164147
0.03224713
0.036166885
0.135015251
0.046870773
0.036317075
0.089549301
0.029329952
0.048474342
0.106998545
0.167181442
0.137955209
0.15188288
0.20230825
0.155582069
0.06260655
0.107723733
0.047971117
0.049784979
0.072483231
0.022722445
0.068478329
0.046635508
0.077993428
0.102597443
0.111024928
0.093034266
0.134032594
0.018485312
0.045632477
0.019721631
0.077046208
0.135881742
0.046203848
0.102956621
0.134273811
0.112154483
0.085197729
0.015456121
0.056231459
0.168195538
0.069059613
0.059564154
0.088138432
0.110313172
0.132760232
0.16550157
0.215735242
0.071251231
0.093644989
0.022489321
0.021836181
0.145613246
0.089817784
0.036564665
0.029102169
0.067151786
0.068974693
0.121907514
0.106404841
0.017939919
0.024248809
0.0080334
0.088271956
0.022084327
0.057104132
0.131245605
0.016169731
0.031217414
0.021110902
0.095272759
0.14046024
0.139012829
0.139067048
0.145645441
0.116409037
0.131846617
0.177813589
0.062963121
0.14590049
0.054567256
0.035236181
0.035578889
0.099164695
0.117768601
0.072411773
0.097861146
0.020544274
0.02591524
0.081789479
0.083046773
0.04896187
0.022822581
0.017939919
0.109615708
0.083533909
0.048592579
0.038067616
0.085204353
0.077293771
0.031510977
0.021381821
0.037888877
0.064762018
0.122774804
0.036392956
0.155612659
0.101077277
0.112792394
0.075017752
0.101452092
0.006558193
0.09001577
0.095130246
0.168318862
0.160272441
0.012321205
0.131179834
0.059969731
0.053303005
0.030131367
0.071724142
0.048704864
0.009073388
0.079069558
0.046242435
0.032582875
0.057755711
0.121476941
0.026162609
0.026305468
0.033342012
0.015628761
0.029411865
0.008155454
0.01521979
0.020425967
0.016975246
0.070644806
0.026708264
0.052162014
0.028448585
0.033894165
0.114412516
0.02230141
0.016756327
0.012183317
0.056271313
0.009465111
0.045760475
0.010734167
0.006877031
0.056971535
0.010424987
0.01619517
0.047013987
0.023699089
0.024603184
0.014695336
0.018287169
0.027917236
0.013172972
0.016473728
0.041142385
0.010014425
0.019679169
0.014298558
0.010736836
0.060735653
0.015113476
0.019606116
0.016160667
0.039753526
0.014415654
0.016280754
0.024630903
0.014650031
0.020493296
0.014523285
0.027076762
0.017127968
0.016208951
0.133473262
0.068134892
0.012455458
0.009242987
0.010394426
0.007492847
0.019211862
0.006387377
0.05487982
0.018873207
0.028718336
0.024135444
0.034475625
0.013275808
0.006948164
0.020220348
0.009481089
0.151371151
0.031128314
0.050092695
0.057047481
0.077253302
0.066170304
0.050482322
0.072382983
0.038766243
0.047137212
0.053840583
0.01210702
0.019814187
0.02529713
0.021694054
0.015792971
0.032624601
0.027054129
0.014171327
0.015784693
0.119391202
0.011629859
0.015541061
0.044017318
0.043141387
0.013937716
0.032449885
0.036330078
0.016469374
0.030413096
0.008516587
0.02294246
0.011417565
0.009838462
0.02167064
0.143910563
0.040659936
0.093794063
0.008231598
0.011259208
0.017820086
0.014550692
0.015818577
0.031928725
0.007030429
0.078230533
0.027105746
0.016419405
0.059465468
0.009948985
0.028460898
0.052864788
0.050331891
0.015539137
0.006221589
0.061816371
0.00704928
0.018714307
0.034359771
0.041617355
0.056723955
0.027980113
0.051826603
0.022135258
0.054128545
0.065852932
0.042731416
0.026860227
0.034565382
0.049662949
0.01646892
0.008502291
0.010245259
0.00778112
0.028271954
0.019882158
0.031877287
0.038520538
0.035723311
0.077509218
0.012954148
0.02202474
0.012709787
0.019304551
0.038208934
0.004086631
0.016747027
0.052958028
0.034791524
0.055706416
0.011446204
0.007605479
0.014452497
0.062782827
0.031951528
0.037343152
0.044695836
0.034081928
0.008249621
0.024950103
0.012050977
0.015152463
0.022085068
0.035517741
0.005497244
0.046348062
0.018836484
0.040399169
0.049725471
0.028169519
0.049888382
0.141578141
0.057457191
0.110385964
0.076778612
0.016672768
0.013745873
0.023228158
0.028326119
0.014794587
0.016794482
0.028102049
0.020930957
0.060770148
0.02176513
0.015737837
0.016221692
0.01739142
0.078850249
0.01861922
0.01770435
0.054516217
0.05796911
0.014120531
0.031850842
0.033930214
0.024532332
0.021124654
0.015857085
0.028934173
0.047961635
0.097589792
0.015417411
0.10578537
0.134745353
0.056329764
0.012709113
0.031812435
0.020333091
0.012079629
0.028864917
0.025894011
0.048416445
0.045340091
0.015059774
0.041928146
0.064435241
0.014610439
0.027364461
0.021675034
0.019552954
0.04355168
0.018599248
0.047974268
0.019855959
0.011402102
0.043727146
0.013299076
0.039272099
0.01129714
0.040393778
0.01869383
0.009435086
0.17584755
0.090490616
0.065480651
0.146372496
0.028774991
0.013084282
0.012635319
0.161968322
0.005900875
0.011071543
0.005109245
0.041205175
0.00919932
0.016216692
0.015329696
0.005455662
0.005814145
0.017576331
0.006032902
0.010118711
0.181062562
0.03048479
0.011651396
0.010923287
0.00176999
0.178048432
0.044456816
0.066137404
0.0153408
0.002046986
0.010109519
0.013013487
0.022181326
0.008461039
0.010016827
0.147029213
0.013019814
0.014912186
0.01049552
0.002926851
0.016032645
0.007527967
0.002122683
0.016355283
0.011673958
0.050310546
0.002938383
0.007155863
0.003422692
0.018064739
0.026416147
0.030973627
0.125351495
0.020678805
0.010262399
0.162317946
0.02587377
0.020876756
0.007721238
0.050733749
0.002808261
0.011583488
0.009494888
0.339441701
0.011061939
0.034094559
0.017100414
0.012315188
0.006208127
0.163450887
0.017547915
0.009174187
0.004237504
0.053031884
0.021589417
0.055767499
0.138606662
0.011319535
0.032222334
0.028198751
0.024043851
0.017268109
0.003559816
0.03423958
0.019766078
0.075789065
0.013287547
0.002548124
0.003980497
0.008851384
0.014286769
0.004281452
0.15357162
0.169352088
0.16143826
0.196031241
0.076145928
0.017155285
0.007002256
0.007889781
0.008278114
0.056703449
0.002867787
0.014777508
0.015681941
0.013692734
0.010598494
0.267297325
0.01585683
0.008810644
0.016226982
0.006184571
0.001704936
0.008745828
0.00933297
0.004602717
0.086077597
0.207443196
0.016320962
0.008909339
0.001587681
0.013825374
0.00782923
0.009289581
0.019156975
0.003319949
0.026953591
0.009602522
0.014473656
0.003333546
0.020405342
0.004226872
0.011271826
0.017814193
0.005330309
0.032930791
0.010385589
0.011394498
0.009396856
0.027025448
0.006988335
0.035916323
0.106089806
0.113504986
0.042878838
0.103607494
0.00701978
0.004589895
0.037172863
0.15456339
0.004024528
0.002246363
0.005666789
0.005210226
0.015493756
0.00574806
0.250427261
0.008500486
0.014799118
0.005330309
0.006106341
0.109308951
0.111430109
0.017567636
0.107936803
0.034682103
0.122014308
0.005939078
0.120509288
0.025894309
0.014132979
0.005501598
0.000694128
0.001704873
0.028881881
0.014360845
0.002885717
0.001687437
0.08172223
0.001866792
0.005772596
0.046543893
0.005238903
0.002547846
0.004769354
0.012658929
0.133638783
0.185757131
0.177965894
0.080289016
0.172651459
0.052185115
0.102112333
0.008596588
0.01484981
0.012014264
0.010546251
0.107404524
0.034629914
0.003649516
0.007502824
0.035530238
0.014194567
0.009425406
0.020364076
0.017134361
0.013506262
0.063206049
0.011380799
0.042137555
0.011064262
0.004512759
0.153908089
0.191066773
0.014555005
0.008980315
0.009361223
0.057340405
0.013842481
0.081196462
0.013230762
0.010345613
0.017956924
0.016893248
0.007721208
0.013296436
0.00338851
0.010847718
0.010099934
0.012077779
0.008821879
0.014786139
0.014799965
0.014656754
0.250632243
0.006111334
0.024327511
0.032049766
0.016956247
0.127147665
0.016765944
0.010569161
0.009917667
0.021234315
0.036986689
0.021700558
0.008311045
0.021957686
0.008703565
0.023079351
0.053999379
0.03969169
0.008046057
0.010865142
0.252068806
0.006012614
0.013533969
0.062770326
0.023622758
0.023061007
0.006569876
0.022272014
0.017352038
0.014162107
0.137488091
0.007539588
0.019440801
0.007532844
0.010555263
0.042830948
0.060659706
0.141578979
0.033291935
0.01488551
0.180914589
0.016682397
0.004623022
0.018833292
0.021582885
0.367729613
0.007130291
0.029164433
0.153214901
0.017184933
0.252993916
0.00507748
0.001464426
0.006204824
0.021104022
0.009235967
0.05472414
0.075472344
0.195320592
0.155132947
0.089588908
0.09367426
0.00722844
0.008625882
0.005584503
0.005844096
0.003707068
0.006789724
0.065598887
0.02975642
0.022564862
0.0073657
0.00653691
0.006051028
0.01021364
0.008461893
0.19429942
0.013428322
0.020213092
0.011896436
0.006474619
0.002561396
0.017535299
0.016445342
0.008098444
0.133971524
0.006028929
0.011944405
0.006513642
0.011909815
0.001666144
0.087644888
0.012109512
0.009294951
0.009787245
0.010827026
0.022203766
0.044980648
0.005812844
0.006614864
0.021293379
0.011597273
0.009648806
0.006732408
0.053567288
0.11725848
0.041115467
0.173961352
0.016627781
0.005607545
0.00685556
0.284334738
0.21007435
0.008595423
0.001599158
0.003126008
0.008311325
0.214589147
0.017988337
0.005812844
0.084439624
0.001961811
0.004428708
0.045331303
0.061605139
0.130309177
0.008678107
0.014021252
0.027341219
0.037111886
0.002908262
0.013651835
0.010012124
0.088014546
0.003916137
0.007065998
0.006191626
0.006289188
0.210920082
0.277114384
0.158386647
0.033536837
0.026392375
0.029669014
0.007656404
0.10736524
0.116958938
0.003743205
0.031998382
0.060249043
0.106596827
0.012936242
0.188000387
0.021271791
0.213546022
0.081152514
0.026689209
0.034601414
0.059898152
0.012208269
0.00852059
0.034409198
0.022293354
0.010021641
0.011404104
0.005260772
0.030253303
0.024426268
0.007568571
0.139193222
0.013983981
0.025571009
0.164847052
0.016681673
0.011542956
0.018237317
0.013708714
0.006447541
0.012267746
0.016681887
0.027149635
0.01810854
0.022205707
0.012749459
0.027936884
0.014691411
0.022911719
0.12377221
0.010622771
0.023807754
0.029105069
0.033490291
0.013580175
0.017455334
0.051754637
0.037573937
0.072079441
0.031152418
0.007511043
0.015188935
0.011076357
0.033193915
0.013898741
0.01628062
0.020743021
0.026128543
0.029379961
0.009822198
0.015840634
0.16194786
0.01268884
0.006016994
0.012967997
0.021563474
0.016464703
0.15263289
0.034349137
0.025001597
0.013948256
0.025968601
0.011114619
0.033769151
0.028930305
0.010198334
0.050514461
0.014713586
0.359205578
0.016950559
0.005371642
0.010184981
0.017479409
0.007092293
0.009337661
0.016653611
0.006774084
0.203035634
0.204075098
0.200074664
0.289409058
0.171687117
0.124343104
0.150989612
0.129838037
0.040416671
0.017890218
0.025502674
0.011627562
0.198209082
0.01957659
0.009263687
0.007833098
0.012374904
0.122299048
0.032997375
0.020934606
0.025622898
0.007941081
0.006563053
0.007891113
0.008737901
0.011819867
0.184110606
0.15202729
0.010203154
0.022675409
0.008725857
0.03093092
0.011569968
0.013187718
0.192757679
0.010274871
0.003640587
0.099125991
0.078858486
0.047952346
0.009285778
0.003204936
0.013359406
0.011003804
0.011986647
0.013007064
0.010390001
0.011659378
0.025126902
0.013084812
0.029131915
0.016163904
0.153756057
0.108090626
0.092193015
0.059105076
0.039130881
0.025822731
0.007759027
0.007553584
0.057196394
0.045505632
0.008357819
0.146816754
0.01912382
0.003823343
0.008853839
0.007626163
0.011874284
0.019579012
0.01148191
0.015321943
0.011986647
0.012566257
0.086105281
0.002012881
0.020715963
0.036328049
0.223113136
0.024263875
0.030017046
0.013930209
0.005943006
0.002793522
0.02814272
0.019182505
0.115698024
0.117814134
0.149479893
0.034076538
0.216478789
0.296817537
0.143760201
0.214859867
0.213480373
0.060465378
0.024228212
0.017545787
0.068506156
0.205189334
0.004823719
0.02041468
0.011940296
0.022659238
0.021777557
0.013129767
0.034853278
0.220020571
0.234342841
0.048922741
0.017151239
0.020973336
0.022416677
0.019251118
0.205198668
0.062520313
0.033813323
0.01173535
0.019879611
0.071247588
0.02032212
0.026325488
0.027436073
0.020524142
0.016991986
0.021096331
0.012934733
0.017815242
0.008694478
0.022977023
0.051367365
0.013448427
0.043154915
0.01303064
0.015057239
0.021898201
0.035669694
0.012347842
0.133137751
0.029017531
0.052771507
0.036570727
0.05429233
0.018566639
0.199286389
0.013435014
0.024184011
0.034730679
0.009925246
0.154163531
0.013572083
0.016121924
0.035081159
0.030515739
0.018473985
0.011417193
0.029545523
0.015926778
0.021343658
0.010264329
0.021868306
0.046461892
0.038002923
0.065309836
0.117422529
0.025800105
0.02350535
0.029488719
0.025150632
0.01410414
0.015141985
0.014470722
0.01112176
0.253479107
0.019524136
0.005641685
0.081803984
0.010350303
0.015803176
0.021292124
0.214752235
0.143766337
0.14744543
0.147644348
0.145085388
0.022654961
0.010904099
0.014220316
0.01255563
0.013641884
0.011692691
0.089400884
0.021139283
0.010294999
0.011499456
0.184605625
0.015585874
0.128372562
0.007230051
0.007980348
0.012200404
0.014301348
0.068629916
0.015036906
0.017676035
0.016824648
0.003989818
0.009683775
0.015257507
0.01003326
0.011320388
0.134252672
0.015621401
0.005421832
0.006005041
0.01900391
0.005654087
0.022649217
0.011533167
0.065994881
0.010971629
0.016841897
0.23720107
0.035378529
0.089520539
0.01629885
0.017354071
0.025353653
0.014661619
0.006205642
0.005064896
0.038602873
0.114176834
0.064626866
0.046516823
0.207260803
0.025843254
0.034348586
0.008184163
0.007317326
0.063223571
0.007348795
0.008205598
0.010418043
0.008437575
0.003655773
0.006313563
0.025891719
0.237428832
0.077699271
0.003532302
0.012279653
0.009212946
0.01629885
0.009147546
0.093522756
0.037814839
0.003048984
0.005600933
0.106832873
0.06932835
0.246949179
0.030760782
0.02405595
0.15430529
0.16108311
0.00290656
0.025374242
0.01321138
0.152943184
0.020430024
0.120067636
0.145059283
0.248991724
0.276510302
0.063115542
0.167846965
0.031373366
0.069158841
0.27229955
0.165856405
0.005152696
0.020487874
0.039485721
0.026526086
0.021645794
0.024330716
0.182490322
0.030369723
0.027010773
0.043932269
0.031952619
0.029603885
0.050358539
0.183218451
0.057165246
0.038711061
0.024633557
0.040095147
0.018029718
0.030661921
0.180770259
0.049008163
0.022203796
0.023356266
0.021418409
0.016804548
0.012122868
0.042733608
0.04860739
0.01293548
0.02964833
0.026215988
0.026396998
0.092605227
0.134370617
0.049274213
0.0385124
0.021327961
0.072236205
0.063692404
0.040322036
0.026205632
0.065828009
0.0345988
0.064694242
0.049346478
0.033187307
0.027759993
0.023347332
0.029507732
0.156198841
0.02243755
0.015908345
0.03470839
0.0480652
0.156998606
0.13461319
0.029993073
0.040654428
0.036308036
0.018143154
0.358065749
0.025949833
0.078191598
0.02915777
0.150009638
0.022081526
0.256761324
0.017844644
0.019379101
0.027260917
0.024651092
0.192821391
0.225826746
0.147635134
0.166766846
0.156882822
0.033352544
0.022005672
0.017836047
0.014087705
0.020179922
0.017823053
0.034264377
0.023872879
0.033803771
0.003552179
0.012806319
0.016555669
0.007063962
0.006991457
0.008240058
0.013692067
0.129234855
0.015646284
0.012198978
0.011389313
0.005018253
0.016225628
0.01240073
0.023880078
0.007153232
0.090386423
0.010768014
0.013389214
0.010300169
0.022455401
0.020542056
0.070211127
0.009043926
0.071398445
0.018385444
0.020143891
0.028715149
0.024518027
0.010799496
0.011939688
0.028979281
0.115107482
0.043641559
0.173649998
0.041023744
0.014033644
0.014937131
0.009597381
0.227321102
0.198672997
0.017431941
0.016951947
0.004916167
0.00935072
0.012300596
0.019578518
0.241966849
0.010383924
0.008498896
0.005560228
0.013428966
0.020143891
0.086971128
0.003143036
0.046025837
0.079482141
0.111532518
0.064516993
0.245057644
0.024805979
0.012711462
0.028993991
0.004090982
0.005072649
0.024960712
0.162902055
0.00585747
0.11912657
0.140539649
0.038743171
0.010941281
0.003091162
0.008616195
0.008012045
0.004137464
0.004784402
0.008779493
0.002405
0.005244323
0.005343564
0.015364332
0.024836384
0.013297573
0.008537678
0.018546307
0.011731255
0.003778075
0.00453918
0.293919377
0.002364774
0.001899324
0.142520559
0.002552314
0.00477452
0.009269915
0.005421378
0.053132197
0.021729552
0.003831912
0.091048457
0.006428221
0.01043617
0.01962715
0.018864438
0.013629161
0.010163974
0.002216473
0.004397482
0.017490784
0.006813373
0.170752075
0.015043732
0.007114332
0.243002882
0.0139064
0.008362772
0.011466684
0.007308118
0.178353702
0.01547221
0.012776099
0.004990961
0.002165812
0.014275526
0.059335645
0.007897626
0.250331124
0.012618192
0.004024214
0.402476894
0.011112727
0.004570603
0.01055659
0.026839335
0.00999007
0.045641895
0.054587616
0.004159006
0.015621783
0.001784471
0.011570339
0.006562193
0.03482332
0.275910235
0.009122459
0.003236184
0.017014603
0.014260934
0.034849671
0.006516249
0.003636666
0.379024804
0.006952733
0.003106175
0.035289415
0.154480717
0.003359571
0.009945266
0.005086112
0.015812129
0.007019598
0.003012131
0.007741807
0.003096839
0.001838409
0.238115262
0.007818068
0.004866776
0.002869906
0.010050876
0.0193018
0.011898798
0.004856211
0.406990277
0.004857866
0.011166327
0.057513529
0.00917861
0.020228215
0.002684962
0.129641582
0.004505941
0.011186357
0.001311326
0.004945704
0.01714235
0.002268548
0.007562164
0.003619148
0.004580419
0.002417427
0.003160847
0.048318645
0.03659054
0.006151846
0.007021455
0.008983144
0.012733466
0.004807373
0.02762863
0.013895768
0.012021641
0.00588435
0.000933194
0.005079475
0.019811496
0.010822759
0.055246049
0.468163579
0.000426363
0.009873814
0.013329074
0.000714997
0.002065311
0.004373046
0.00204146
0.001062305
0.004387772
0.000745526
0.006255565
0.007359679
0.003824341
0.003646325
0.049144466
0.001653758
0.01082236
0.00264577
0.020165474
0.086984407
0.022266175
0.008945968
0.014208382
0.009376514
0.004364576
0.031000802
0.001593867
0.103910471
0.002581206
0.235018716
0.003545339
0.003128784
0.001469588
0.036571522
0.152507338
0.006272397
0.004890602
0.00939305
0.021595783
0.011883457
0.00758781
0.135495764
0.001658675
0.001256885
0.00436843
0.001419244
0.022931885
0.001879029
0.002018538
0.033694962
0.149612453
0.000795152
0.002181468
0.000759971
0.017246661
0.015187715
0.093926838
0.103631813
0.029390566
0.002453804
0.010292094
0.007842502
0.005706205
0.007479093
0.01855805
0.07578388
0.021591926
0.096452995
0.016201011
0.104887029
0.011927262
0.191639763
0.004542537
0.016068774
0.011983606
0.222870468
0.286694266
0.014004584
0.003629005
0.027852408
0.006067972
0.023340888
0.005744685
0.010284747
0.016144773
0.008781782
0.012071045
0.018380132
0.014379175
0.01060157
0.005377736
0.008479831
0.026064365
0.009557245
0.0066866
0.174891271
0.011882822
0.01346296
0.007843317
0.008046863
0.313049674
0.016518616
0.013962378
0.02742316
0.021405882
0.010694757
0.006038755
0.011802793
0.004527198
0.165253024
0.014543977
0.004121887
0.006663587
0.00368998
0.04672163
0.003962966
0.006856438
0.007323066
0.375749351
0.003773425
0.012537631
0.012974444
0.008501489
0.008787737
0.021645882
0.035916346
0.028331561
0.011355965
0.011924612
0.008253195
0.010748596
0.029122505
0.01522921
0.004722366
0.002434453
0.024406002
0.004661361
0.027697933
0.003033242
0.005129478
0.005610684
0.005143488
0.007473182
0.012523418
0.007854078
0.01219259
0.023606983
0.002963434
0.001633369
0.004492225
0.057852164
0.177547629
0.055335846
0.044089941
0.05797509
0.042064378
0.261193406
0.019252385
0.006869523
0.002665143
0.196301236
0.004674001
0.027726942
0.010594781
0.008695205
0.389774116
0.006916906
0.008728129
0.003256548
0.00233782
0.013203817
0.004508103
0.276354317
0.003607819
0.080440465
0.004929442
0.084595195
0.001659603
0.010153925
0.006836043
0.002201797
0.047381303
0.018719622
0.0063264
0.003123286
0.005435504
0.001587148
0.013238902
0.043683344
0.046125105
0.00587486
0.002659309
0.005662078
0.014130784
0.007019651
0.003285142
0.005493282
0.003337065
0.006131344
0.008773324
0.009175042
0.002680718
0.032195085
0.042388344
0.005129225
0.011620675
0.008444091
0.000733993
0.004290602
0.006414583
0.001804718
0.002368719
0.00259267
0.070510773
0.004395498
0.202163413
0.002908466
0.136965316
0.002672526
0.045423441
0.082449688
0.003306177
0.002644483
0.046544551
0.006613705
0.01388739
0.003436125
0.002890043
0.018401638
0.046130123
0.001803069
0.002865788
0.039372168
0.038144514
0.020390639
0.073714908
0.005239937
0.039235943
0.00566187
0.004299573
0.057925803
0.005810402
0.005810548
0.001862443
0.002019229
0.02023986
0.018580832
0.191938427
0.012274062
0.001717897
0.143963432
0.007686665
0.003575863
0.050923846
0.121948117
0.101930608
0.015514915
0.149947081
0.003721842
0.00477334
0.024635771
0.002878982
0.03190709
0.084817599
0.113920407
0.075248658
0.218303281
0.045005802
0.014098529
0.007684588
0.005355403
0.020617025
0.006307733
0.004273653
0.111199574
0.02999794
0.017021757
0.007336004
0.010645879
0.01942894
0.025625886
0.008979586
0.025863151
0.003866835
0.005059224
0.019087165
0.249745717
0.00549495
0.010006783
0.003796914
0.005355754
0.015155816
0.016182423
0.010202821
0.01076034
0.207446901
0.009107986
0.011308225
0.063720004
0.021066195
0.009691678
0.018601844
0.007730973
0.014681456
0.008583581
0.142427439
0.011933849
0.012319631
0.009026577
0.18643159
0.008507737
0.008512461
0.031183441
0.045383859
0.014763953
0.028136498
0.013426057
0.020479234
0.152048955
0.017756913
0.012505895
0.024855422
0.00592222
0.020149729
0.015319137
0.045603548
0.011027165
0.252291448
0.022514435
0.3853608
0.017501304
0.012924417
0.057891239
0.003960641
0.020521437
0.053225439
0.048874584
0.017606495
0.015456619
0.021108788
0.019389948
0.015912057
0.014194683
0.048096954
0.03643709
0.009867253
0.008615514
0.015370518
0.007552569
0.0244991
0.00740076
0.009003872
0.005896185
0.00699552
0.007365527
0.003228748
0.120542936
0.108037533
0.007577316
0.00696243
0.036602587
0.263467941
0.254050613
0.022646204
0.003129667
0.002852213
0.005230969
0.026808336
0.008488138
0.003546716
0.372457569
0.007322221
0.011076666
0.006543791
0.025387163
0.003119094
0.003553123
0.005312232
0.006419599
0.004186023
0.112877484
0.006018489
0.128484024
0.001360936
0.002289998
0.004712449
0.003538864
0.02068161
0.004183066
0.006179069
0.005854451
0.002390783
0.008863028
0.002477003
0.014581898
0.014162791
0.011666152
0.006179875
0.003852597
0.243493529
0.017978579
0.048227383
0.00807383
0.032576081
0.014036693
0.024748111
0.010309096
0.002354035
0.033354005
0.088709941
0.100337789
0.032344575
0.028490075
0.031683985
0.005597
0.004975124
0.00990162
0.011786677
0.061678204
0.003279901
0.005508852
0.003113505
0.011160807
0.004034861
0.007201264
0.035469684
0.004045883
0.025829481
0.05824325
0.011105035
0.009681534
0.001714213
0.019783113
0.088148822
0.099411794
0.003296134
0.071911002
0.029298682
0.028001834
0.019802329
0.00471041
0.239059701
0.003974941
0.151658692
0.15393768
0.163850812
0.002722326
0.002428678
0.007980496
0.144170791
0.011197291
0.030199368
0.004972225
0.001849903
0.150083528
0.002898311
0.005395743
0.026563704
0.111117738
0.057462904
0.019329328
0.011641992
0.024078591
0.023390534
0.040214998
0.007479511
0.00376984
0.149648839
0.034804213
0.012425404
0.027477535
0.023944682
0.014349449
0.029763373
0.008641597
0.292884631
0.022187575
0.019420265
0.02288214
0.042535287
0.031302823
0.021907387
0.017873122
0.019070301
0.017031785
0.015232776
0.011926288
0.030187877
0.009207288
0.172662587
0.043977243
0.009646212
0.017262336
0.016456642
0.009487073
0.105967788
0.028331287
0.018524549
0.010205861
0.018242408
0.009644803
0.040251852
0.01310089
0.019726437
0.022222918
0.01663697
0.039725225
0.171517736
0.021038496
0.017112905
0.021668875
0.052034272
0.025073277
0.02752108
0.016303879
0.034976881
0.033925298
0.104809805
0.013772273
0.015721322
0.063257934
0.015511667
0.024716295
0.026607968
0.015381129
0.033509017
0.039537722
0.0161498
0.012302839
0.041317552
0.030317805
0.378179739
0.017428928
0.018407647
0.030884468
0.031498512
0.017254766
0.011438233
0.139337479
0.091362964
0.070445969
0.0153585
0.008297098
0.010717181
0.019481899
0.016857928
0.012774951
0.017017808
0.007598864
0.010109882
0.01019397
0.009113404
0.003218095
0.005583057
0.011976007
0.003641995
0.00317776
0.064152577
0.006221127
0.108002641
0.001972564
0.073487223
0.005229184
0.008531315
0.010868896
0.015160342
0.005105103
0.018780121
0.02422137
0.010075854
0.010940164
0.007449102
0.015976228
0.009240517
0.004838347
0.038328413
0.010010745
0.011425581
0.073400457
0.014034832
0.012850371
0.006809303
0.01275661
0.020991447
0.005354304
0.034220516
0.054036072
0.027481165
0.041375274
0.013946521
0.008058286
0.02537543
0.006292929
0.015705027
0.005611568
0.003011426
0.003515899
0.006445799
0.040959742
0.025085443
0.010747081
0.003726298
0.019287323
0.02660161
0.103371814
0.00252718
0.002018804
0.073525152
0.041745817
0.048634745
0.03586711
0.066333584
0.004178378
0.003631369
0.009016761
0.004683643
0.006562487
0.026501805
0.11608717
0.003567792
0.009298694
0.011303512
0.153164526
0.022188581
0.004380044
0.002395768
0.001925686
0.145546723
0.016738324
0.004653094
0.024798715
0.021979035
0.062098711
0.112124592
0.111959228
0.024256664
0.003951136
0.010966427
0.005142922
0.104579521
0.002500821
0.002455652
0.012576609
0.006250876
0.015919646
0.009280915
0.0916478
0.002660617
0.187479084
0.007112824
0.225688996
0.013696702
0.012613143
0.012887699
0.000959033
0.005283439
0.314725384
0.002148858
0.015098035
0.006305259
0.003647987
0.001480602
0.006657737
0.03325884
0.008977066
0.087422262
0.003110689
0.010966948
0.004471545
0.005762873
0.004039211
0.006362769
0.012730533
0.009192398
0.005570608
0.003225551
0.003451897
0.145207016
0.049328927
0.001784215
0.003466668
0.256368763
0.006808689
0.005139284
0.014712759
0.003716615
0.004093975
0.01555784
0.006741899
0.013969712
0.009409322
0.019624215
0.032955417
0.004019446
0.005978331
0.008486343
0.011621424
0.002517038
0.012818875
0.011353515
0.010377222
0.091897738
0.018548965
0.036287676
0.018000683
0.013270234
0.017155136
0.009157948
0.006473159
0.00564536
0.004174128
0.010672293
0.007443779
0.020466308
0.035545875
0.004421375
0.002161263
0.005855487
0.004148587
0.018709684
0.156715744
0.019381504
0.012365887
0.011009936
0.009257997
0.002614462
0.005139438
0.004671877
0.009072863
0.050587784
0.007163929
0.009415071
0.00529742
0.005152912
0.018044609
0.008365996
0.016455589
0.185494297
0.040417066
0.026575063
0.011472301
0.00440323
0.006427728
0.011403873
0.297883371
0.01825094
0.004495492
0.00282758
0.004473974
0.023170728
0.006358675
0.002810879
0.009048733
0.001019046
0.001176623
0.002439565
0.268650315
0.00193639
0.192161494
0.006791592
0.015878375
0.009279163
0.002851305
0.004854307
0.066976304
0.006211497
0.018080651
0.00347383
0.011309975
0.002341795
0.003669013
0.102037355
0.032736425
0.003429005
0.015267105
0.036178186
0.004324912
0.008549242
0.009274976
0.012182288
0.007520421
0.262663497
0.00477838
0.016804907
0.008349404
0.034961509
0.00440323
0.116000809
0.000741709
0.18487454
0.004959359
0.008186062
0.003999758
0.01240039
0.21086995
0.004240739
0.001654356
0.003127044
0.004096564
0.209201688
0.003578728
0.007711844
0.010075432
0.05071488
0.00153745
0.001719169
0.004018728
0.002522922
0.004590426
0.005826561
0.001337526
0.001869091
0.01226223
0.027942345
0.004314077
0.019985502
0.022927658
0.031563446
0.006321183
0.00100771
0.057555755
0.027073575
0.001894765
0.032508574
0.016601565
0.005303162
0.196385195
0.077762912
0.000792778
0.008292368
0.017967269
0.010036663
0.004177477
0.053153233
0.104619673
0.01325014
0.027073575
0.004468282
0.028565642
0.013581862
0.054214809
0.124405164
0.042384051
0.195273709
0.212676362
0.036505727
0.019270422
0.009010488
0.223501637
0.001617587
0.014123954
0.024189188
0.008648233
0.026205213
0.009655419
0.017026376
0.030926643
0.089478096
0.009950653
0.015969891
0.01484079
0.263843233
0.015083703
0.018552205
0.010185589
0.021701324
0.010067754
0.01164332
0.007966752
0.011797593
0.006685504
0.006604312
0.104782743
0.028267201
0.007518804
0.010252962
0.009402588
0.008204634
0.010703568
0.014747433
0.007546589
0.007133892
0.012439945
0.05434343
0.005753867
0.316772605
0.008561599
0.006760869
0.037723876
0.013710966
0.017831035
0.027363746
0.025717885
0.029390122
0.197493263
0.007839538
0.023438573
0.299567575
0.003687817
0.017125082
0.006941223
0.01177101
0.007631352
0.017936231
0.07016233
0.008151945
0.013263407
0.054682396
0.009726857
0.017575961
0.046913559
0.054058608
0.010637699
0.009782946
0.013231384
0.012713198
0.01312192
0.012477292
0.019636995
0.011144881
0.043445928
0.068839939
0.011596112
0.157253398
0.011811639
0.005303985
0.011480561
0.209025499
0.008432875
0.025791956
0.078232045
0.008996671
0.012785074
0.014034537
0.00910987
0.008470366
0.008292001
0.001125424
0.128186143
0.023240327
0.01979393
0.012880525
0.004922969
0.006492863
0.005950065
0.291394279
0.004523326
0.003432737
0.009349341
0.009347273
0.002722668
0.177102593
0.008354963
0.005119437
0.058303838
0.001604196
0.006257228
0.004847798
0.015350404
0.001917283
0.005272981
0.007069264
0.004285382
0.008210779
0.13809262
0.004151491
0.003324838
0.005358657
0.016834836
0.002951068
0.049834656
0.015514811
0.088353477
0.006425006
0.004140554
0.006961067
0.016745283
0.008515804
0.005032821
0.008450892
0.012880855
0.076016169
0.027970914
0.219732332
0.007239535
0.009888954
0.032709713
0.012254527
0.022581292
0.012468051
0.004922969
0.016111919
0.003685081
0.014871281
0.06558172
0.060180996
0.005735973
0.001891616
0.006235581
0.004505947
0.001895057
0.010421839
0.006477894
0.03885163
0.00213037
0.029582288
0.008210983
0.006041384
0.009696939
0.00155448
0.001837659
0.00094166
0.039532489
0.010580394
0.115782719
0.015603402
0.054901505
0.004580037
0.077278802
0.131330058
0.16258919
0.027713647
0.002670397
0.002636647
0.003755919
0.001060491
0.210197692
0.006850367
0.003496841
0.001646619
0.16258919
0.005764691
0.027187752
0.001746273
0.236350373
0.123056712
0.046059471
0.045298462
0.015108748
0.062685661
0.150473041
0.002267859
0.03099595
0.015640709
0.018842344
0.023130257
0.021234311
0.032964315
0.014829713
0.00979239
0.023084185
0.01453076
0.211587173
0.004687355
0.014872236
0.028745866
0.058864263
0.032761106
0.017871103
0.017207131
0.026719547
0.008260475
0.010957333
0.10600088
0.18840693
0.011537642
0.011955637
0.013034599
0.011479296
0.018668889
0.21113044
0.026807193
0.006615669
0.018204971
0.048634404
0.015639426
0.027106904
0.222989382
0.010834463
0.021152031
0.057578275
0.030100845
0.020201865
0.01120453
0.046660897
0.028345659
0.007679288
0.026727044
0.012162743
0.007757176
0.038970967
0.18187442
0.026903723
0.026228057
0.08403235
0.091470288
0.029634241
0.013690719
0.011403008
0.008394529
0.013014183
0.013842748
0.021596073
0.02263102
0.011650328
0.009816369
0.016430667
0.075996252
0.017509338
0.159301584
0.019951296
0.014024218
0.011425106
0.200503033
0.017533221
0.095111259
0.016039317
0.028310079
0.013216791
0.018374555
0.010504215
0.225772713
0.009561998
0.005962907
0.000867677
0.144775013
0.00521722
0.041149522
0.023093277
0.013186396
0.01200852
0.004976027
0.313309635
0.013436023
0.005716918
0.012932761
0.003784846
0.030981898
0.012168791
0.005840143
0.00805091
0.008037993
0.023949547
0.003696033
0.002457926
0.00588859
0.006669452
0.006778077
0.009928421
0.004154966
0.006954131
0.031953769
0.004104187
0.004994334
0.077163606
0.004050383
0.017200185
0.00820902
0.0487424
0.00803748
0.09032673
0.00524165
0.04628021
0.01522819
0.007438042
0.018064299
0.009034691
0.020646782
0.01004612
0.012777635
0.010191938
0.009209424
0.095956052
0.033087903
0.043536432
0.018819615
0.013186396
0.005092041
0.019578936
0.069871921
0.110375912
0.029220052
0.005096586
0.022705227
0.002437811
0.00274955
0.007650841
0.0051931
0.041299899
0.042336167
0.007294639
0.006930497
0.001888553
0.031690306
0.002403102
0.041459139
0.007481982
0.118758991
0.021171583
0.030540465
0.090766057
0.001690581
0.181838955
0.003523134
0.021772236
0.002006598
0.002799277
0.00760056
0.008268762
0.001368053
0.00650991
0.002395121
0.001979352
0.021772236
0.004047677
0.026059241
0.001660439
0.010652669
0.023264503
0.064243387
0.019537284
0.012978201
0.008050356
0.014076048
0.010298885
0.068165877
0.009171438
0.246737315
0.001693207
0.011283318
0.016641947
0.184300736
0.018996865
0.008378593
0.005893287
0.005121765
0.016567917
0.010276209
0.218310237
0.006520449
0.01201132
0.007067388
0.005698262
0.019684728
0.032241781
0.011999437
0.018471947
0.005483051
0.008601436
0.004541554
0.00803749
0.010845807
0.044235722
0.013422578
0.009790662
0.028656961
0.006949272
0.011234131
0.008895767
0.015699412
0.006143482
0.004361429
0.011174222
0.003182224
0.150741583
0.186825538
0.002220221
0.003144133
0.004425708
0.007162865
0.014577281
0.008086338
0.010808389
0.00885785
0.006281228
0.011929052
0.006010582
0.015518781
0.204779762
0.013909055
0.247569509
0.008921473
0.003133085
0.006710026
0.02263919
0.014864574
0.007649203
0.007756918
0.020755174
0.014848641
0.010192829
0.035944554
0.010562634
0.005463876
0.009903396
0.00509434
0.013785102
0.01606691
0.011316435
0.045784259
0.071468214
0.005027359
0.012430685
0.015024415
0.014771877
0.016889659
0.007927031
0.009490595
0.008382797
0.005229189
0.035807219
0.0132934
0.003993666
0.08308764
0.008486061
0.00555655
0.012641905
0.025933049
0.009461099
0.129801596
0.129210011
0.045551653
0.012977399
0.002532366
0.292483105
0.003357019
0.005200126
0.001706989
0.004826703
0.069436869
0.006905617
0.00534494
0.003144072
0.004561494
0.002779955
0.009055922
0.008818593
0.301203875
0.000439196
0.011102755
0.020961253
0.00282079
0.012120802
0.002233522
0.303639134
0.001453291
0.106155679
0.003680841
0.002748726
0.000556636
0.005402183
0.005416103
0.001750497
0.056300667
0.002435624
0.01872705
0.002181718
0.002433141
0.004900964
0.054145953
0.043902855
0.006125548
0.235947052
0.01972187
0.076904391
0.001935102
0.007228372
0.003020073
0.011071193
0.022547101
0.014961178
0.002579417
0.000732074
0.005275943
0.001169309
0.005391386
0.102626872
0.002997212
0.002949568
0.002037096
0.001835271
0.26373624
0.069247405
0.003066905
0.057031115
0.002769243
0.00342582
0.004604376
0.009611731
0.296716713
0.00710212
0.00107745
0.025924776
0.005486694
0.001935102
0.00259761
0.001605056
0.002601359
0.011643332
0.130691776
0.104395798
0.004905531
0.002013921
0.00300663
0.007318176
0.001250502
0.233040047
0.129767428
0.162672547
0.182505147
0.001200003
0.000864524
0.010956143
0.003575137
0.089006299
0.001688602
0.012661728
0.122338331
0.001365812
0.081961907
0.01561862
0.001968782
0.001547661
0.006829205
0.003150775
0.056900111
0.001460724
0.011536388
0.011724582
0.171867415
0.017069342
0.005982135
0.071830879
0.012341951
0.059315236
0.01144187
0.210332666
0.028677083
0.002190137
0.025882855
0.010267276
0.180522697
0.019634231
0.009025069
0.018203991
0.010058711
0.169885957
0.011536876
0.017743878
0.012925811
0.049673352
0.023169325
0.00972554
0.012852775
0.019704892
0.01199522
0.005930528
0.01352416
0.020955686
0.00597305
0.183319802
0.041708244
0.007844655
0.004234949
0.014615101
0.020494565
0.22661628
0.009664005
0.013636474
0.012992743
0.013656579
0.21449346
0.018638477
0.025563285
0.009892025
0.004176811
0.028334644
0.02441949
0.005330393
0.036058569
0.011674854
0.015557098
0.022853702
0.045691963
0.013778778
0.003672481
0.018627938
0.031045545
0.01510943
0.009657084
0.006842528
0.012424235
0.042042649
0.083458206
0.005884195
0.004678057
0.005793364
0.010002376
0.017303725
0.010655911
0.021660522
0.058815678
0.008800184
0.005622948
0.009789593
0.076568727
0.008047237
0.015380151
0.034404934
0.009548966
0.017638625
0.010717339
0.376440449
0.008441155
0.008101517
0.008639406
0.030135098
0.013258123
0.01408724
0.011007926
0.007952198
0.010831776
0.023064452
0.018062137
0.120211953
0.143146884
0.138625081
0.013476037
0.005368395
0.011023212
0.005103977
0.010303769
0.003487497
0.062168558
0.113690118
0.008211411
0.020420384
0.01052956
0.003437565
0.008745338
0.00611768
0.321190714
0.00194002
0.013048838
0.004185555
0.010318582
0.012099651
0.00402777
0.005095192
0.003051855
0.15535596
0.003685123
0.097739371
0.0063581
0.010183607
0.010249296
0.002096058
0.018072084
0.003604999
0.035125229
0.011591011
0.006438505
0.005467926
0.003628877
0.055176916
0.041294924
0.054435629
0.007101304
0.00283334
0.006975417
0.010543976
0.003687694
0.008289326
0.003325881
0.097199206
0.002004351
0.003209396
0.002989072
0.036669455
0.28162587
0.074607296
0.164844903
0.095352411
0.003630398
0.001295062
0.004739007
0.003276347
0.000919955
0.016473026
0.00349539
0.295779283
0.015007945
0.00137439
0.046880835
0.00283334
0.00042554
0.002487293
0.008560044
0.108311304
0.001164294
0.006363918
0.000570837
0.003562313
0.015627519
0.025658485
0.002179044
0.0050076
0.001985553
0.002513289
0.005107515
0.003011578
0.030537443
0.115022627
0.00197519
0.014334183
0.002335016
0.089236106
0.002950736
0.001032943
0.013164048
0.002734443
0.000848277
0.014972788
0.209538023
0.013150369
0.001633431
0.005691468
0.025743341
0.005158972
0.000684731
0.001089886
0.014765538
0.013106068
0.002310229
0.037050573
0.006084107
0.010751778
0.006250977
0.00120768
0.020718309
0.001647923
0.007893399
0.009452876
0.009905478
0.004261469
0.002237654
0.005529888
0.005107256
0.005500737
0.005176987
0.329674456
0.008105616
0.016959099
0.021350296
0.008366609
0.019739718
0.015059857
0.012754298
0.01204422
0.007621856
0.007925537
0.00994983
0.012158896
0.018019281
0.173499162
0.00700829
0.006549987
0.01086272
0.002378485
0.003792619
0.007972378
0.01170694
0.005558504
0.007094526
0.063167592
0.005212842
0.009479084
0.011280212
0.002353902
0.131615301
0.013696682
0.035792344
0.011363041
0.02196254
0.010543269
0.014678324
0.006324868
0.024026155
0.016626016
0.00575074
0.206291912
0.007624516
0.006578387
0.018324697
0.008222845
0.014598663
0.001628255
0.011661053
0.188681905
0.007374452
0.008238504
0.011517264
0.024308703
0.057913008
0.025208941
0.023367389
0.014447963
0.017567631
0.010431692
0.007065394
0.011509632
0.010362417
0.008192992
0.013351506
0.008912593
0.035803707
0.007504517
0.003733793
0.01376972
0.011435413
0.007593452
0.202885832
0.005746058
0.395203733
0.006936508
0.007904867
0.006344269
0.006907445
0.01377201
0.012172747
0.007467046
0.00387911
0.002285382
0.002460877
0.006368669
0.002150103
0.003236207
0.001060771
0.430091133
0.164992363
0.018550532
0.002875172
0.005255632
0.009319356
0.005337111
0.003035552
0.10448269
0.004097197
0.00568458
0.006134562
0.005034846
0.004840217
0.003397977
0.004058147
0.004428127
0.001836236
0.001055236
0.029976275
0.001139631
0.003771887
0.005818359
0.001848721
0.004487639
0.023926053
0.003350687
0.001254087
0.006190231
0.004522218
0.003887616
0.005967363
0.001667674
0.019463518
0.026799781
0.083050868
0.138315232
0.083302834
0.006911366
0.007797562
0.00950618
0.003502131
0.00412343
0.019106191
0.005793828
0.002000114
0.040403659
0.018631804
0.016282082
0.006175141
0.005864877
0.107406313
0.001499513
0.063535591
0.001319924
0.001966323
0.134476159
0.005837795
0.005499116
0.004213246
0.007499974
0.00206536
0.001983758
0.041324799
0.001935841
0.013326749
0.175768552
0.004959638
0.011136326
0.007080032
0.000497314
0.006780105
0.010997254
0.003064541
0.005640801
0.006946816
0.093160039
0.002753038
0.166041008
0.003239706
0.00412343
0.000821656
0.003153449
0.001413038
0.001013768
0.02925725
0.001126529
0.001553172
0.004059266
0.211590243
0.007162836
0.000730984
0.002316669
0.007170094
0.007271201
0.201272651
0.003328981
0.146879148
0.082662373
0.017254464
0.00170219
0.118433649
0.001858065
0.004610755
0.002326861
0.018227967
0.000366858
0.002138497
0.001650956
0.000120014
0.000984013
0.083387223
0.000288143
0.001376068
0.018230254
0.002070398
0.000554063
0.001206046
0.002293204
0.058159221
0.017115341
0.063173244
0.036892943
0.208301065
0.021867708
0.164339189
0.049096899
0.125819951
0.130026645
0.038205856
0.19396242
0.133236764
0.029929045
0.039705103
0.03610596
0.137048284
0.141657119
0.039359195
0.066479677
0.05631962
0.064613639
0.082756181
0.040907095
0.04968721
0.17735744
0.018317842
0.039852006
0.051813885
0.03757983
0.029721699
0.07984123
0.074878051
0.027547594
0.029643456
0.107150397
0.029803757
0.028767101
0.07264982
0.01447223
0.049668697
0.04206391
0.066970573
0.061117301
0.022399597
0.029443844
0.059859723
0.080659351
0.033702885
0.046532827
0.039747967
0.048491229
0.043540657
0.116076906
0.126350186
0.122065745
0.129136252
0.15701475
0.058912355
0.034748738
0.152861015
0.090414816
0.089805307
0.027549913
0.050904077
0.057703058
0.181170876
0.0162043
0.040105827
0.016327046
0.037211923
0.082265838
0.182418914
0.101846424
0.110664835
0.037521085
0.136323984
0.05189894
0.092041776
0.025209892
0.058196375
0.065080971
0.048626069
0.058203844
0.065594548
0.078937785
0.065655008
0.028116647
0.054909769
0.142709966
0.104069782
0.069094077
0.097095389
0.142817828
0.045394303
0.181233711
0.155678141
0.026024106
0.029304337
0.020851415
0.11682997
0.087521198
0.077679494
0.038656921
0.147555884
0.021425551
0.015577266
0.022267191
0.153489757
0.045323943
0.018962251
0.10996715
0.05855731
0.032526058
0.088121002
0.041905329
0.016108478
0.055864682
0.106199067
0.038595845
0.020034484
0.108912678
0.03222417
0.067393157
0.021356791
0.074909012
0.125666375
0.037046598
0.0644953
0.005102411
0.19426342
0.167600305
0.088847737
0.095208675
0.325649017
0.153128055
0.131283572
0.125993308
0.058901967
0.094259492
0.106910078
0.057510111
0.244337051
0.062391974
0.056969343
0.065064096
0.125150701
0.039036825
0.026596964
0.078648753
0.035269016
0.031734115
0.210165125
0.042059138
0.064708852
0.207509857
0.068720623
0.112289101
0.085343348
0.144696282
0.112425208
0.034695741
0.024929267
0.018053276
0.026407733
0.124276123
0.154229267
0.121687746
0.032318981
0.02572093
0.053514436
0.018569815
0.110627722
0.048095638
0.079704593
0.236875675
0.212719552
0.123730372
0.180233098
0.188984501
0.052900035
0.057601858
0.068926858
0.013248669
0.13365638
0.029641884
0.015053193
0.161961627
0.108205869
0.025232265
0.055352756
0.113892011
0.068665492
0.035313486
0.119371539
0.199119483
0.267972057
0.11357427
0.041118833
0.019305613
0.185947533
0.102484911
0.068906032
0.017984034
0.027158243
0.102050128
0.029395469
0.03535552
0.137885274
0.093894563
0.076931893
0.057648075
0.152776353
0.213918911
0.095920492
0.186956228
0.145074547
0.228028557
0.067935392
0.109700134
0.069339918
0.03975607
0.058441872
0.11346947
0.142502015
0.13363762
0.141345876
0.019091228
0.020520957
0.01777564
0.076052001
0.087983101
0.182431836
0.018556302
0.120588018
0.029252067
0.050607722
0.008692139
0.0102128
0.170828626
0.154669716
0.043673736
0.031267752
0.012452085
0.015782303
0.146986639
0.061753019
0.031397753
0.092962451
0.30234257
0.192339681
0.033462914
0.19430135
0.123384317
0.173059232
0.013924851
0.038577861
0.021656209
0.069432626
0.145985972
0.009277622
0.068795433
0.077797221
0.010166763
0.104015888
0.047871913
0.118669687
0.154239142
0.241211828
0.225118629
0.127727046
0.160130143
0.13665757
0.164038975
0.132207216
0.123645253
0.275114693
0.044365228
0.175666021
0.032346887
0.030337557
0.037971881
0.103178395
0.044879556
0.290584144
0.017947417
0.067096417
0.047058963
0.050556295
0.01382122
0.013845603
0.018184961
0.12872214
0.032175451
0.075782055
0.052890271
0.033178314
0.100094916
0.023893606
0.0289049
0.144585112
0.011337155
0.027708323
0.062946247
0.061845194
0.168991393
0.227102458
0.14528018
0.190957698
0.211848291
0.166772547
0.096324252
0.047819769
0.025803183
0.244292282
0.071817615
0.056724976
0.043695695
0.065663291
0.043650581
0.161173547
0.044734685
0.062773546
0.08667494
0.063772376
0.068859234
0.174757698
0.157217832
0.049594548
0.041973759
0.040311106
0.047604453
0.056512386
0.052203942
0.035295914
0.139599247
0.132184964
0.062986744
0.031974436
0.151033445
0.028581509
0.054078437
0.015444701
0.155609869
0.026166157
0.167428171
0.028445527
0.059057878
0.100108338
0.047421583
0.102584605
0.163825113
0.198560202
0.128443708
0.058608808
0.243446759
0.164582311
0.03812687
0.160470848
0.133960459
0.158608973
0.160790874
0.068222541
0.057277677
0.056454177
0.05389748
0.020848341
0.084190276
0.043852531
0.106182879
0.151514282
0.063946728
0.056510166
0.036789069
0.068407962
0.043986051
0.154639053
0.08977644
0.110965062
0.102705571
0.117917671
0.02365753
0.093434276
0.051352076
0.040997875
0.071034205
0.077194839
0.073947403
0.061714836
0.174030617
0.015049988
0.139904596
0.059591405
0.057207314
0.309376128
0.039197706
0.023804613
0.113167651
0.023575633
0.023362283
0.060321294
0.027628985
0.082850999
0.113355898
0.031585084
0.07053804
0.03005287
0.082341859
0.177759246
0.200398889
0.092161233
0.093869041
0.105420764
0.032718902
0.025403702
0.145214946
0.189560072
0.057694424
0.108214839
0.009491875
0.051060285
0.109327389
0.163658352
0.283464185
0.027789077
0.073569813
0.023898855
0.025181028
0.093261258
0.064174899
0.032269075
0.133484831
0.024793803
0.017432096
0.109342672
0.058727561
0.094959258
0.182990797
0.060049054
0.2319888
0.063886328
0.035035094
0.048004054
0.044878422
0.021460524
0.144930053
0.17335236
0.03905841
0.065877259
0.024010817
0.045402337
0.128499933
0.069820019
0.031308128
0.029417472
0.075348569
0.035843326
0.060097904
0.072182983
0.059693439
0.046553192
0.100834236
0.126542206
0.191501532
0.327138204
0.064513344
0.093722071
0.019794416
0.031703273
0.059154908
0.092827458
0.057588054
0.010739459
0.018288448
0.099672601
0.01950636
0.123072903
0.172000365
0.230670479
0.161713089
0.096656332
0.057942085
0.072491349
0.107515835
0.188564914
0.015677889
0.144800404
0.010096686
0.014034409
0.019635201
0.036797312
0.083213627
0.018360869
0.080454546
0.266775977
0.115007568
0.041392169
0.159254397
0.040803305
0.028922412
0.036538233
0.295772304
0.032949376
0.030456717
0.031710141
0.044735956
0.024866565
0.067144996
0.146470583
0.152140641
0.011331811
0.071207919
0.184723791
0.178947384
0.178148253
0.234021759
0.115048855
0.111190382
0.156213188
0.253399626
0.085154064
0.175489438
0.1613863
0.112098543
0.084863038
0.319797203
0.052897246
0.048564618
0.129909891
0.054990947
0.105785864
0.033905141
0.026531776
0.081368216
0.062446254
0.099944423
0.077610463
0.075477127
0.112571949
0.131289642
0.06611562
0.1304681
0.129592053
0.121890467
0.0970012
0.106360152
0.054917981
0.126250934
0.037725117
0.063221926
0.038543803
0.081209016
0.057529604
0.050104993
0.03008085
0.051537514
0.155873126
0.026997708
0.049958182
0.020923615
0.030490767
0.036511235
0.031566714
0.047129805
0.044808086
0.072019035
0.064384088
0.030553284
0.084929175
0.01734904
0.144292623
0.118787231
0.225709803
0.064231095
0.214856823
0.013709236
0.020923615
0.125399731
0.011906822
0.080041978
0.129541697
0.031679555
0.08731453
0.107686072
0.072063318
0.072068953
0.061334789
0.125766134
0.069120375
0.14355162
0.184318103
0.145423225
0.122252742
0.08546779
0.051214385
0.081149933
0.083175362
0.044802453
0.026393741
0.031417533
0.158158389
0.080027821
0.050079856
0.100688797
0.063172225
0.077786123
0.019514566
0.027527168
0.047601677
0.031805382
0.062164276
0.167347938
0.045525269
0.053571929
0.039593229
0.02823317
0.0396812
0.126066597
0.038551554
0.083499305
0.130135407
0.065275207
0.044935967
0.019730789
0.054780902
0.063263203
0.263096747
0.013992457
0.023213695
0.025188353
0.017405422
0.034579546
0.03172915
0.072299254
0.049207801
0.334212209
0.028647735
0.052823568
0.087550347
0.035107021
0.021047445
0.110477226
0.19546201
0.080368791
0.094237984
0.067887876
0.083136681
0.096761296
0.187151803
0.033780334
0.190921588
0.060302161
0.054646172
0.130192076
0.05328697
0.162657107
0.021621498
0.106612006
0.039354207
0.022046586
0.031384645
0.03966048
0.077283907
0.120957505
0.025608934
0.082829426
0.054386841
0.071647133
0.060457963
0.039510658
0.057708307
0.042219973
0.155662172
0.080093061
0.080408167
0.081225476
0.12247414
0.132258799
0.056539386
0.147426555
0.062379588
0.058375242
0.156327785
0.116126712
0.243738746
0.216685364
0.245023345
0.032339301
0.040234431
0.026574787
0.174801849
0.107647842
0.033246214
0.051045077
0.079105161
0.038657813
0.040165014
0.052362766
0.105054367
0.048106331
0.030827013
0.049695742
0.019458083
0.036592872
0.203805911
0.150993658
0.069193102
0.042312431
0.193981075
0.062690244
0.030103671
0.165176608
0.006587064
0.009006493
0.06250335
0.062522074
0.01535904
0.016295272
0.012224191
0.009279904
0.016851597
0.027212301
0.051919033
0.094748079
0.084930503
0.006395653
0.020872519
0.118750018
0.099133648
0.162144205
0.008093458
0.017927328
0.146484275
0.132346152
0.185264505
0.115627807
0.043230934
0.094169075
0.110191439
0.066664511
0.041579321
0.027626183
0.099832119
0.266542168
0.158819998
0.07621241
0.10858632
0.228797331
0.124353438
0.067989335
0.079343434
0.061610382
0.133308825
0.13680354
0.032100717
0.036676643
0.072864698
0.074946295
0.059987212
0.080499612
0.038108343
0.053626698
0.220445131
0.061180043
0.064818323
0.058012407
0.144126377
0.041467339
0.160031627
0.029985603
0.201732479
0.211153738
0.02092387
0.126941501
0.252930449
0.049447517
0.162058127
0.133875106
0.089302623
0.125955582
0.025887384
0.036972931
0.050979394
0.127061781
0.073400429
0.06448835
0.202510915
0.21210286
0.068823724
0.174904669
0.162956493
0.059610416
0.04438773
0.05986163
0.206064479
0.108438888
0.144075926
0.134964793
0.073171328
0.146834329
0.037414748
0.051267783
0.040152552
0.054029783
0.050325391
0.083975117
0.032714467
0.037731645
0.141405717
0.103297704
0.119058916
0.445821355
0.166549948
0.049993114
0.03776387
0.102720003
0.027993964
0.099282182
0.223650967
0.061246303
0.205029572
0.025482712
0.046700887
0.029642918
0.048490188
0.166517159
0.071842373
0.134681512
0.147093532
0.103674805
0.185620572
0.057259953
0.139118467
0.184182584
0.229108587
0.210786698
0.032487416
0.064908188
0.058747787
0.119259974
0.034918187
0.045619672
0.22778317
0.027656673
0.121621018
0.180407834
0.136203936
0.065939644
0.190937439
0.254404459
0.02430677
0.119051198
0.079169345
0.064566602
0.020669912
0.138141737
0.059085775
0.041096045
0.076516066
0.070697204
0.03481192
0.045757203
0.102690123
0.151939998
0.137975292
0.203183399
0.090793431
0.059945672
0.102034745
0.163461631
0.015763961
0.144126713
0.06867058
0.220776898
0.046416423
0.150612375
0.046092815
0.074296816
0.139118467
0.018546229
0.027264255
0.046775983
0.127265453
0.034159686
0.080670965
0.186618996
0.026729314
0.020571663
0.20049446
0.053513099
0.167785939
0.118845414
0.108885078
0.021602664
0.048588533
0.020083914
0.074432689
0.048844205
0.140785102
0.092867988
0.019866037
0.041349705
0.020026792
0.090322916
0.264980537
0.279137871
0.293576062
0.207076347
0.326174215
0.128452331
0.088926245
0.07320798
0.174068888
0.074879285
0.136112016
0.149154583
0.133807227
0.091960151
0.063191785
0.058276249
0.07912694
0.076994584
0.091751183
0.090961775
0.063560466
0.1299279
0.167281675
0.086085612
0.137571624
0.118378915
0.109720465
0.094071829
0.158767271
0.117075655
0.070614002
0.103530328
0.120853383
0.119857924
0.064715283
0.206972885
0.156598762
0.034372634
0.049820905
0.153839659
0.048806289
0.051687057
0.1299279
0.071464166
0.157964166
0.104089757
0.041305182
0.070942063
0.065253439
0.061901975
0.054077158
0.070194261
0.081568368
0.081817282
0.183238184
0.062665566
0.140473108
0.196717883
0.101276513
0.148417491
0.215522701
0.255270667
0.199889239
0.194606989
0.152895308
0.073230669
0.132524185
0.113202904
0.22592409
0.164972688
0.117267438
0.201438444
0.129528884
0.165798087
0.089203361
0.065090359
0.186135514
0.12049783
0.138192444
0.192886677
0.131565071
0.100421925
0.065411237
0.093393584
0.097024036
0.115359675
0.07690868
0.143544062
0.147950559
0.069773937
0.091363763
0.07016158
0.063775974
0.097451857
0.080022804
0.117842949
0.084568037
0.046875226
0.109421479
0.127306869
0.099429781
0.121304685
0.226868876
0.069567205
0.081358384
0.206087
0.226753434
0.241653816
0.129303131
0.211577127
0.03982893
0.114731482
0.161268984
0.070719758
0.101370157
0.076494096
0.147857557
0.213228379
0.116890596
0.183127179
0.152487512
0.061101357
0.069628387
0.082248766
0.045779788
0.134499848
0.09775847
0.106574145
0.160272602
0.171168037
0.204775851
0.115859445
0.14210103
0.053334729
0.161746681
0.091139942
0.115172049
0.146968617
0.099100523
0.054169449
0.075566462
0.07890727
0.086852553
0.09405535
0.059845716
0.220821253
0.122705063
0.057069921
0.09618518
0.149476414
0.105022356
0.153222576
0.083621467
0.071289833
0.114011955
0.119945493
0.116195916
0.127657306
0.162201438
0.064058775
0.065607954
0.145794159
0.049375034
0.192539782
0.034975421
0.111711335
0.151545794
0.063323567
0.032731453
0.03138139
0.104390858
0.062150331
0.045863514
0.063864581
0.066942848
0.197666596
0.107505811
0.021859064
0.136152184
0.075444894
0.113074018
0.049935599
0.06764852
0.146036287
0.152046081
0.096481173
0.046575387
0.041124465
0.069471347
0.094405742
0.037600221
0.201438595
0.238894017
0.181945005
0.157492084
0.119668813
0.151353712
0.118665901
0.115038976
0.189481396
0.105998093
0.166436284
0.085455516
0.236131836
0.13873288
0.132360922
0.136180432
0.141653387
0.178676773
0.069993991
0.066615015
0.083071115
0.111213589
0.214441789
0.098854353
0.115897042
0.09337548
0.083667749
0.073472301
0.159411764
0.114284029
0.207338939
0.149737719
0.057080991
0.085087169
0.124655652
0.183541769
0.195725735
0.09811306
0.212925599
0.15553072
0.078452347
0.168313987
0.220382333
0.081622438
0.140840217
0.045901578
0.090554245
0.041744797
0.100992805
0.124208542
0.046648298
0.134123039
0.090397335
0.101374468
0.171715651
0.184881392
0.150969397
0.172188992
0.166984237
0.119563307
0.054903844
0.168005567
0.065719218
0.140414639
0.14944034
0.125818271
0.088567745
0.059826286
0.065882268
0.077216625
0.068056992
0.148658437
0.117455533
0.05019732
0.080837537
0.076574199
0.093192051
0.098039
0.093962416
0.208669891
0.177014199
0.186531968
0.11731907
0.141430807
0.025493483
0.039241047
0.062275186
0.155001139
0.055225009
0.037870041
0.06723608
0.073757517
0.039684427
0.028099402
0.077931298
0.07609259
0.034923993
0.037836655
0.042233443
0.034248201
0.159671266
0.231701302
0.036266389
0.016707234
0.093814547
0.227818185
0.052507284
0.023233538
0.031557271
0.048348685
0.04572697
0.031494307
0.133026105
0.090040531
0.043043841
0.065350353
0.048195755
0.033118172
0.155326355
0.179071257
0.098940278
0.042852132
0.236829714
0.045920517
0.041954965
0.019661361
0.276913433
0.040433611
0.029481712
0.111153353
0.153601637
0.048793499
0.071395694
0.165783679
0.049237833
0.073474537
0.141576202
0.016005421
0.026602212
0.12916103
0.033647447
0.03226752
0.034421638
0.030775526
0.130716363
0.041886743
0.034724103
0.066240204
0.03350642
0.056519401
0.097139575
0.053103502
0.103311813
0.02608339
0.055997321
0.036659151
0.027796228
0.155147923
0.058417465
0.15776914
0.102766979
0.094668128
0.108792742
0.166682535
0.028986569
0.047026692
0.021002697
0.114778096
0.094711707
0.038285602
0.096611253
0.097294693
0.143068711
0.121658392
0.09878874
0.103946677
0.087276113
0.054734324
0.125139727
0.167167463
0.037756318
0.07758194
0.033575457
0.094882687
0.141621234
0.053758105
0.031418858
0.07209501
0.034999223
0.032084642
0.019653957
0.089995698
0.022504035
0.10370629
0.076660912
0.205361588
0.182691873
0.085172203
0.129279557
0.155454977
0.159290635
0.141948238
0.116629703
0.136918881
0.090791858
0.138584009
0.058954209
0.106276188
0.115510129
0.171904805
0.111529378
0.098358935
0.122247603
0.240526567
0.142015506
0.222793967
0.15341123
0.107502736
0.099722465
0.18545717
0.064379976
0.055323857
0.09950915
0.143513398
0.105500231
0.177305795
0.077606823
0.104194261
0.132576053
0.132482519
0.134503747
0.107479139
0.108267845
0.081543881
0.12363863
0.057939405
0.084008268
0.127759383
0.192024385
0.044940788
0.07864591
0.055726086
0.122724961
0.231048858
0.118078805
0.113323774
0.121923619
0.163667684
0.085734407
0.09166135
0.159123685
0.145962884
0.091547342
0.106574481
0.114386539
0.069729181
0.050885996
0.079720044
0.03956227
0.057167597
0.127648024
0.080233197
0.091302201
0.130428942
0.065525453
0.192456817
0.060884822
0.212414604
0.125831515
0.082302752
0.103680602
0.064815501
0.090898964
0.067359329
0.094651409
0.1460929
0.212797457
0.11906646
0.164869402
0.063777302
0.190027667
0.058058367
0.155319387
0.103285009
0.088651329
0.290889042
0.036407925
0.181987133
0.063198285
0.098179661
0.091406845
0.171662822
0.204201468
0.095192673
0.102176499
0.151322738
0.109158116
0.137091273
0.1616211
0.095263176
0.162290338
0.074254893
0.110328038
0.047326451
0.219816949
0.066851972
0.093139866
0.048493724
0.149382005
0.060988826
0.067169589
0.090653058
0.089239978
0.126240193
0.091123858
0.108884974
0.050802383
0.051962122
0.100753321
0.194047752
0.118608068
0.056925049
0.07129076
0.128130101
0.054511647
0.066847829
0.098085683
0.144269978
0.048973686
0.048065241
0.058189759
0.087667465
0.075095745
0.052132163
0.063199386
0.085849075
0.184359091
0.047581995
0.133501737
0.069400382
0.180446783
0.113896521
0.080357242
0.0292031
0.046906176
0.125770725
0.110663984
0.122095412
0.05583944
0.070350577
0.114983474
0.045035163
0.051388485
0.080273952
0.1061036
0.080916006
0.062775446
0.037066703
0.074419258
0.073168224
0.080996894
0.0724304
0.036274409
0.088147117
0.037915948
0.153443292
0.094054785
0.066856679
0.060335093
0.081383001
0.198398009
0.129555459
0.120721242
0.24173324
0.092919063
0.081304235
0.092661003
0.089057052
0.205746104
0.074751959
0.109394442
0.113738414
0.057929965
0.065432231
0.132931459
0.101416529
0.129794536
0.050462942
0.066730099
0.045375731
0.16953364
0.102786098
0.113946929
0.101582067
0.044661806
0.089810123
0.078653414
0.040294512
0.176015779
0.035321922
0.06242767
0.079583888
0.169835904
0.072586181
0.050382143
0.065757795
0.119068856
0.204441085
0.213139331
0.082490673
0.094158183
0.097583113
0.256054273
0.049911875
0.024827629
0.033101155
0.140901619
0.036274619
0.181385704
0.074525693
0.024235575
0.202065238
0.041079355
0.050319832
0.13733804
0.036279766
0.072218347
0.068441994
0.130244044
0.060385025
0.10283189
0.040667635
0.031729598
0.081970281
0.138191231
0.088829281
0.054196127
0.069690354
0.059556528
0.063941082
0.112059179
0.046118648
0.169002439
0.065223285
0.206399024
0.130617233
0.119132242
0.075291859
0.177915763
0.180354783
0.226485841
0.076452402
0.097292048
0.108069866
0.106028338
0.049737165
0.046499013
0.113542875
0.044180567
0.060834948
0.09429238
0.090391746
0.077866362
0.064408936
0.042136702
0.020512754
0.048342074
0.055210815
0.043456721
0.05597249
0.053710836
0.095035699
0.03299422
0.078668062
0.07404538
0.056977194
0.097691319
0.14463927
0.040439895
0.066670268
0.144361385
0.119087257
0.102598825
0.156003431
0.062535756
0.074955972
0.151071192
0.039338129
0.018033648
0.132254871
0.101283352
0.0556357
0.018516924
0.094669017
0.130929058
0.035443288
0.020512754
0.036156078
0.026389121
0.078668062
0.064552782
0.16438714
0.041707237
0.090304982
0.050268829
0.244127762
0.087198698
0.014817287
0.012547831
0.013162812
0.077434109
0.139576151
0.174819755
0.192860974
0.180143448
0.162748494
0.066952875
0.015357827
0.004974062
0.008685492
0.013730624
0.019380438
0.012614104
0.0365592
0.007437286
0.013124726
0.008157383
0.012080573
0.02295692
0.031906703
0.008738196
0.129851597
0.045338418
0.009155552
0.040545601
0.174836106
0.032198822
0.012012301
0.036009839
0.030289237
0.132077768
0.119531231
0.030245822
0.020443187
0.016680684
0.013165242
0.113009606
0.035879684
0.097186668
0.031265822
0.082454023
0.058010141
0.066117618
0.108346833
0.085311652
0.025005895
0.08536459
0.031204631
0.018737006
0.203844102
0.046105132
0.013476383
0.005734486
0.028732891
0.009059391
0.024340167
0.038513275
0.010571584
0.296950834
0.048530454
0.201225214
0.013891262
0.009655345
0.05558219
0.028058563
0.027078177
0.027097902
0.00771073
0.02475852
0.072238575
0.048867562
0.008490324
0.091982498
0.01027514
0.011627212
0.092051464
0.023854756
0.171683274
0.01226027
0.014866272
0.005668961
0.034134926
0.018946836
0.148617646
0.025390963
0.259518997
0.008322765
0.018253195
0.028605321
0.045623272
0.25052111
0.048209957
0.257642954
0.055671976
0.286994499
0.281470535
0.285736299
0.018839214
0.012723553
0.02585329
0.04449709
0.0102706
0.089350324
0.071119409
0.025724406
0.149591848
0.03714829
0.052202412
0.194726916
0.005977125
0.271270164
0.004929699
0.005137498
0.006302114
0.090871759
0.006652458
0.008650878
0.10649833
0.00897039
0.007395819
0.028038815
0.016591514
0.055640811
0.018166466
0.085420894
0.084203236
0.011638829
0.011350589
0.199908025
0.089728276
0.145344678
0.311030567
0.021521523
0.047939463
0.186848137
0.023405206
0.278458651
0.029341445
0.311958499
0.017732168
0.047379912
0.07532614
0.320838411
0.024974395
0.070954217
0.032853753
0.029135289
0.026608055
0.354624546
0.041426472
0.005923397
0.02628938
0.012326701
0.009335491
0.155202637
0.066633814
0.104624757
0.03777163
0.103892966
0.276468614
0.288905585
0.044556475
0.413099787
0.02834927
0.02610752
0.01261144
0.030425375
0.019805856
0.03628336
0.191027064
0.103725651
0.01326862
0.031339201
0.021341449
0.16328416
0.031414505
0.023465793
0.039132881
0.023291199
0.033502546
0.031048708
0.140696164
0.006285856
0.035848227
0.194693917
0.048522896
0.136343605
0.05150998
0.026000898
0.074009322
0.013556695
0.064868624
0.178611091
0.057839397
0.117348474
0.024461733
0.202015162
0.131456189
0.088844254
0.200493192
0.015618053
0.023693149
0.047263653
0.151934425
0.19189796
0.046311682
0.024879411
0.170093621
0.033136677
0.073656483
0.051395897
0.038820795
0.025909556
0.085909841
0.1558123
0.049438498
0.279794477
0.068435221
0.247123055
0.086319465
0.050777564
0.18239622
0.063443084
0.207453151
0.033021665
0.012221908
0.193441309
0.121918303
0.053720894
0.054320148
0.061588643
0.046213777
0.043005347
0.038093684
0.307513203
0.062026289
0.058635312
0.076013021
0.311386444
0.123009598
0.158234291
0.208636342
0.336863265
0.210292415
0.025980698
0.031671355
0.078926492
0.039848522
0.16251511
0.00866842
0.05975561
0.01969799
0.076090263
0.201771866
0.018795424
0.015107747
0.021277472
0.007494586
0.058349631
0.129692702
0.040891455
0.026522532
0.217664787
0.018278834
0.077141296
0.149138563
0.190587374
0.400167365
0.011810143
0.063859704
0.290485979
0.033699097
0.046596912
0.318796978
0.042098135
0.051756968
0.030835571
0.120330112
0.058442713
0.029019429
0.099259334
0.029048681
0.026496782
0.326927257
0.232169321
0.007539554
0.116986137
0.025209153
0.007834122
0.158672781
0.077668969
0.085827001
0.026331516
0.055853094
0.197833241
0.202005506
0.237625215
0.324402623
0.225240224
0.153001386
0.051882071
0.048749902
0.147631246
0.092602408
0.306876671
0.12196435
0.081935513
0.13459437
0.108273493
0.049550632
0.122958798
0.04093503
0.217736867
0.234428312
0.05080912
0.092748373
0.028239731
0.166985495
0.128103458
0.032616808
0.027886205
0.100555148
0.147866198
0.183794202
0.070827511
0.06218016
0.043573174
0.153725827
0.021453696
0.076562619
0.116247301
0.03492313
0.047833452
0.103245507
0.206535224
0.268944187
0.215928736
0.072781078
0.092310132
0.041164067
0.086796711
0.133525715
0.164583295
0.020233965
0.210546747
0.07817371
0.162498082
0.047101667
0.129681078
0.034463756
0.053839693
0.197498098
0.049318972
0.182605807
0.072887667
0.050246168
0.087226401
0.063347329
0.049943272
0.229773665
0.213926761
0.047845112
0.150298708
0.206805939
0.039810987
0.036166795
0.067490336
0.160279297
0.051570881
0.066798638
0.339239617
0.271248445
0.064380029
0.032598678
0.218761689
0.097940019
0.135133651
0.05150459
0.160257062
0.203564449
0.251761964
0.122741548
0.090806673
0.024100101
0.029887389
0.097268231
0.063637619
0.072703337
0.031568255
0.104313521
0.046847349
0.025111449
0.01724443
0.022308515
0.055545186
0.034414645
0.079132045
0.03669301
0.117692342
0.145154744
0.075634003
0.384494958
0.04381506
0.216793454
0.045925473
0.044803788
0.218407645
0.125151335
0.069856802
0.039858256
0.175013039
0.207307745
0.068147465
0.027292658
0.024959724
0.235307729
0.167419361
0.031484044
0.051031919
0.145947344
0.159546642
0.043365016
0.170720444
0.040421165
0.294716046
0.017734712
0.028250324
0.030111149
0.050955963
0.106891958
0.118435056
0.051626517
0.082716816
0.291483275
0.042397817
0.206443647
0.214043837
0.091670519
0.303302265
0.13727334
0.225542479
0.125660701
0.330304353
0.198509851
0.348165997
0.189135945
0.081734737
0.087382384
0.177047933
0.150503642
0.169201205
0.144239109
0.119409309
0.119275901
0.169225028
0.089415713
0.211538018
0.184880376
0.168970508
0.131839502
0.241282872
0.042160243
0.160321858
0.04709145
0.133565533
0.107621691
0.058663202
0.186527846
0.141454388
0.074966936
0.129757595
0.115825534
0.180283357
0.057456509
0.08177163
0.197083048
0.09119609
0.318302972
0.118004706
0.055159515
0.098810343
0.227258247
0.188934255
0.075554265
0.115524604
0.330780842
0.074799718
0.206254817
0.091801057
0.178275808
0.114933678
0.21947837
0.193076175
0.260638854
0.072795388
0.235094847
0.155438692
0.328398944
0.29220496
0.070934796
0.034873158
0.169184893
0.150589952
0.199954019
0.120954948
0.090329315
0.269232741
0.261335809
0.248736519
0.106022376
0.106687443
0.041180077
0.215915972
0.119158603
0.062154772
0.028339978
0.030408497
0.040007205
0.021804783
0.09520174
0.25688062
0.050094395
0.108351531
0.046436375
0.295606132
0.045835102
0.014364985
0.07328251
0.119479933
0.007136408
0.111906121
0.039150142
0.03859674
0.011853627
0.032037195
0.081358789
0.226314422
0.08172022
0.142288262
0.099675298
0.02394193
0.259334088
0.03453846
0.048434578
0.077373354
0.02706507
0.143931671
0.234832207
0.210716707
0.063351347
0.180939881
0.035191638
0.029957767
0.058295764
0.065268023
0.021255688
0.241698883
0.020274484
0.075207307
0.044542214
0.064219261
0.082466234
0.033301531
0.296304108
0.054966701
0.200759261
0.039543444
0.104899454
0.088570252
0.056742169
0.083225034
0.157030658
0.054199936
0.1046036
0.096928762
0.037075437
0.023026593
0.210221329
0.050431977
0.100836978
0.042391361
0.15545731
0.144478779
0.095914632
0.179195559
0.037375043
0.107354669
0.19068537
0.180687541
0.013361179
0.019613691
0.012659276
0.182208364
0.031374638
0.063213683
0.009364075
0.03268058
0.034039294
0.044627371
0.110445008
0.050439312
0.147641105
0.231192544
0.089668131
0.085366575
0.062496785
0.10643376
0.075643626
0.071839481
0.065172865
0.11948003
0.047292914
0.050494278
0.151977679
0.057825451
0.02110793
0.073700691
0.055666179
0.031845158
0.064102752
0.027744791
0.028323445
0.023673426
0.043777125
0.038009697
0.012872697
0.045835246
0.183139198
0.014034228
0.023646211
0.067271968
0.246286227
0.060197945
0.012121412
0.006483789
0.077359081
0.070472487
0.046039015
0.050783955
0.02415082
0.092443345
0.034774633
0.095863732
0.236237257
0.025112038
0.086952034
0.076901064
0.029935169
0.047498865
0.040242912
0.126906559
0.340762978
0.053219714
0.033956929
0.027528699
0.222738952
0.012236442
0.125470848
0.12122674
0.022101201
0.031438207
0.019412364
0.13620939
0.036932753
0.017806605
0.026627943
0.036108017
0.230574115
0.212775301
0.085596772
0.189922379
0.209130267
0.095173268
0.04779068
0.028167126
0.030122345
0.058895646
0.066775969
0.189592745
0.022633956
0.11603101
0.112043828
0.053297738
0.029159242
0.017503834
0.04546223
0.065838031
0.036184158
0.08584468
0.080095386
0.06438462
0.1087137
0.072768718
0.034321756
0.052378954
0.201854705
0.046145134
0.173095311
0.027530562
0.112814366
0.051987108
0.086740885
0.043695117
0.079622609
0.005393336
0.003729369
0.019255034
0.065230382
0.021087253
0.112674821
0.10015759
0.062751474
0.016366547
0.017948369
0.045601575
0.017056885
0.018476211
0.115781815
0.035800456
0.026952225
0.04864335
0.05255373
0.059237275
0.120743164
0.014503391
0.0258741
0.017280138
0.036014746
0.023886948
0.05008227
0.104660849
0.220165397
0.233345825
0.083714541
0.059470271
0.029638717
0.018977196
0.016190566
0.011100877
0.035806415
0.015318595
0.031132857
0.073326271
0.04811472
0.033721698
0.030672629
0.014308164
0.018267868
0.108299245
0.085888669
0.042385363
0.232095231
0.184510842
0.093282383
0.073027343
0.102884725
0.155012929
0.036151795
0.206673534
0.050783576
0.016908482
0.039887551
0.13274968
0.080642863
0.069867407
0.106325693
0.056228434
0.250510033
0.063671662
0.069621743
0.14390297
0.030335999
0.2252447
0.112129299
0.166192801
0.041515937
0.090673902
0.205700093
0.155198783
0.240874462
0.071939371
0.241099831
0.153212225
0.054271007
0.218204674
0.30583236
0.03353011
0.223814112
0.010098916
0.187251968
0.122816396
0.080537985
0.152492882
0.088820765
0.147864914
0.107290062
0.088660073
0.059892597
0.115404144
0.090192526
0.235074528
0.03514231
0.141566394
0.083369876
0.054372109
0.141334714
0.091888629
0.050484008
0.166526358
0.087645996
0.151358973
0.246380458
0.088062104
0.049120129
0.121700158
0.073082943
0.11957335
0.035744693
0.169021495
0.208115427
0.093294294
0.213922528
0.081323889
0.047655331
0.052503196
0.074759726
0.152461656
0.124854864
0.034288387
0.046707136
0.077073162
0.164772308
0.061844901
0.080696192
0.125148893
0.256385397
0.11772375
0.170135596
0.054239352
0.130672749
0.136261271
0.158153824
0.071158154
0.058672052
0.101206986
0.028365429
0.302699239
0.011908129
0.070836517
0.05199136
0.078742299
0.252503094
0.236049742
0.107570805
0.267860148
0.034144082
0.064695509
0.051987734
0.174378487
0.07923084
0.100561717
0.053248615
0.069767629
0.099582591
0.03272677
0.078688833
0.220392707
0.060477187
0.038752059
0.016262798
0.048656367
0.026684758
0.09664155
0.052419232
0.155297857
0.049081411
0.047345245
0.132529508
0.134525796
0.222286168
0.193238207
0.040983766
0.129661874
0.042672081
0.085610409
0.171673091
0.019710991
0.092232181
0.165274566
0.125203225
0.199337191
0.068848092
0.195230226
0.074135273
0.146202371
0.304241506
0.180624228
0.388334712
0.307776341
0.077460118
0.228812402
0.217529872
0.053220196
0.340546554
0.041015465
0.077135098
0.16593027
0.228959952
0.161756218
0.086311303
0.281716829
0.220597005
0.009900873
0.011228215
0.004550195
0.008964027
0.014200342
0.054742016
0.000334098
0.005399706
0.001588408
0.000388498
0.012866947
0.01220753
0.003901893
0.001282683
0.001715242
0.019976902
0.014750373
0.004258376
0.031552165
0.000395587
0.010947437
0.014206585
0.000892958
0.003368598
0.001213762
0.007475387
0.004880758
0.104975812
0.0056871
0.00115081
0.001299562
0.006295327
0.00536632
0.012555153
0.000795122
0.294329557
0.001392063
0.001276318
0.142755859
0.001115549
0.013913796
0.002008068
0.000290229
0.002870749
0.008429826
0.008364584
0.000620521
0.003972962
0.03126566
0.003338389
0.086844249
0.013471484
0.003608189
0.000637753
0.029947216
0.004699007
0.003669857
0.000616389
0.029170574
0.002059794
0.000418602
0.000124441
0.011430463
0.003590106
0.011530585
0.012448085
0.15192056
0.016426708
0.010346192
0.035512199
0.001721602
0.018223014
0.011385385
0.002375244
0.001949197
0.008636964
0.00037024
0.003935574
0.002028202
0.007777868
0.000479782
0.005906489
0.002725365
0.069013677
0.006008587
0.038485688
0.006326194
0.045943114
0.193442304
0.006136784
0.221914194
0.006045555
0.014379194
0.003913641
0.001661758
0.025271349
0.000519241
0.091508456
0.000631214
0.001247454
0.006920705
0.002273386
0.020141209
0.022686025
0.073557774
0.017419727
0.011172443
0.0279987
0.001665058
0.001356584
0.017726102
0.01139105
0.100079411
0.002806763
0.007418784
0.017740142
0.134023711
0.002300827
0.001463877
0.00904744
0.012250327
0.008059605
0.008815961
0.017232074
0.001738113
0.001160232
0.001605533
0.036161361
0.008718919
0.027561049
0.002898827
0.002402171
0.016801165
0.002134922
0.008935325
0.00507402
0.010037198
0.004034596
0.023890118
0.010282226
0.005378839
0.000490876
0.062316514
0.003319837
0.003013308
0.026612645
0.011651847
0.00245269
0.089672251
0.012532074
0.013446903
0.001210692
0.106511926
0.001815438
0.003883591
0.01767133
0.001762413
0.000200382
0.039408005
0.004668347
0.014241316
0.207827137
0.006600351
0.011767577
0.085735334
0.04777349
0.002836706
0.021840793
0.026131128
0.017289767
0.001291987
0.001530123
0.016649534
0.003478147
0.000472017
0.065445131
0.094151456
0.055740917
0.002102695
0.008696621
0.009578772
0.01801465
0.003522121
0.006172308
0.026980045
0.007096285
0.017404396
0.004529659
0.028353302
0.002376811
0.006513545
0.027161382
0.004772896
0.056925369
0.00769103
0.026678862
0.01855413
0.004456299
0.002228889
0.009320918
0.023362243
0.008964577
0.004855699
0.011813195
0.014602874
0.012482016
0.021759941
0.015870854
0.021319754
0.013508081
0.056438717
0.035131091
0.009266043
0.006789293
0.002518773
0.007149002
0.011743102
0.05735662
0.017873249
0.001861752
0.002357072
0.017901199
0.010080822
0.00680523
0.021809285
0.023816345
0.080244447
0.0168074
0.031697186
0.023822907
0.007914312
0.017302539
0.011383397
0.021108862
0.047911387
0.017711608
0.021954486
0.022118686
0.082153423
0.00486548
0.016536246
0.025850612
0.025611461
0.025122172
0.094882139
0.068199446
0.069575527
0.02491571
0.080467759
0.011509815
0.032562348
0.004023806
0.012160569
0.007441864
0.003485788
0.041881223
0.020780448
0.001276729
0.002494593
0.001022199
0.003420444
0.01523305
0.014955412
0.000395
0.010595709
0.004697423
0.001220156
0.028853002
0.028196795
0.001447615
0.001562637
0.014696762
0.067304344
0.004720989
0.000502468
0.004349046
0.033205613
0.143600312
0.000863077
0.000551571
0.074572333
0.094925156
0.005378126
0.003874722
0.000740476
0.00951774
0.003158114
0.008397794
0.001775659
0.000317441
0.001624837
0.003673474
0.005542773
0.000916003
0.000711926
0.001115171
0.004271846
0.001415376
0.051646646
0.002089722
0.000390576
0.001906812
0.006793491
0.00686018
0.000701796
0.012893615
0.015477125
0.000648443
0.001206126
0.010858641
0.006030169
0.010854707
0.000190617
0.001291146
0.006848722
0.007923444
0.001808983
0.010141824
0.054580027
0.170067855
0.001886102
0.001295712
0.008766188
0.015268012
0.000474176
0.003523167
0.005041983
0.001967422
0.016483656
0.015233873
0.002856883
0.00173131
0.01542646
0.007662422
0.018625921
0.009662435
0.065175244
0.099702952
0.001769558
0.074115287
0.001649526
0.301899697
0.017635791
0.011578605
0.176571377
0.020842986
0.009134074
0.005359207
0.008246783
0.001412544
0.003688591
0.001220131
0.153116987
0.002937526
0.008129863
0.016558657
0.001901545
0.01954516
0.011782287
0.001707817
0.037149513
0.005517551
0.180758352
0.003195305
0.016399023
0.002757694
0.01067408
0.014953011
0.000998499
0.000895942
0.009625901
0.003195571
0.00127686
0.008554672
0.009625862
0.011373187
0.014621951
0.068858873
0.018615386
0.003592889
0.000947884
0.005783564
0.014559802
0.000962278
0.010628967
0.000417418
0.000633524
0.001763141
0.001915845
0.021635277
0.000884914
0.009766
0.000134849
0.013812359
0.126878609
0.002498029
0.021158876
0.003603735
0.045887752
0.011969453
0.06007784
0.028324552
0.001721437
0.175400687
0.020442269
0.01234377
0.002762234
0.000881984
0.00724236
0.00560316
0.061637968
0.006743732
0.00562576
0.01277956
0.000457835
0.012622361
0.015715607
0.003698156
0.000949427
0.000766892
0.000287666
0.000544078
0.000680855
0.000739153
0.000908504
0.000468385
0.005883229
0.011682593
0.000800119
0.008509474
0.001243252
0.033025906
0.000961205
0.127682652
0.014014126
0.000107234
0.059234774
0.01905367
0.000481433
0.000518434
0.002770267
0.00443359
0.006275987
0.004116249
0.006324542
0.112438075
0.012587459
0.001604477
0.003777981
0.001439411
0.001918465
0.000119854
0.001209196
0.034866178
0.006562959
0.01342468
0.009271518
0.001453801
0.015298507
0.000322456
0.019445613
0.001541104
0.007675785
0.00455673
0.011920769
0.000556668
9.27E-05
0.00080317
0.000832636
0.011834651
0.001685528
0.000254691
0.003525293
0.009571615
0.000822941
0.004692946
0.206480649
0.016072028
0.000977493
0.002572021
0.001791745
0.003339981
0.000236606
0.000407867
0.005021288
0.000404123
0.005072899
0.003757845
0.072024258
0.006094834
0.011970495
0.000235711
0.021881218
0.010440437
0.000145142
0.001107533
0.025226954
0.012024772
0.002777952
0.093089906
0.039213519
0.017849977
0.01314625
0.012878899
7.71E-05
0.010952375
0.009019704
0.001579351
0.010970883
0.001491817
0.000247176
0.000564812
8.58E-05
0.026817632
0.141622073
9.84E-05
0.001535915
0.000437226
0.000441928
0.002845601
0.000112336
6.93E-05
0.00230001
0.001115797
0.001159844
0.001494315
0.001188239
0.0055018
0.124210039
0.038140683
0.000547289
0.000869252
0.02643184
0.001802213
0.003697125
0.004238288
0.000132805
0.002312877
0.000132888
0.010648938
4.30E-05
0.009619111
0.013280566
0.007826979
0.021118602
0.000460255
0.000743357
0.026829211
0.000187043
0.004840944
0.015588569
0.01945544
6.99E-05
0.064824725
0.010723143
9.98E-05
0.006615793
0.008093968
0.002546219
0.000843399
0.001366799
0.000529577
0.00033929
0.000192365
0.000279704
0.000218413
0.009061057
0.000550175
0.002256334
9.93E-05
0.164873052
0.24790661
0.000637169
0.000114563
0.000947862
0.003306418
0.001980463
0.001002876
0.000353247
0.000230816
0.011772902
0.002724016
0.000159083
0.000800498
0.015122899
0.128834404
1.91E-05
0.174631016
0.002793939
0.046077967
0.000440949
0.090810487
0.000102526
4.92E-05
1.09E-05
0.022371016
0.000495772
4.70E-05
0.001804332
0.007363909
0.056797023
0.000731959
0.001580741
0.173175577
0.025580846
0.087500918
0.004001267
0.003788004
0.021755159
0.0061336
0.007892053
0.001927253
0.013684014
0.012696828
0.068562906
0.004495083
0.000809268
0.021390095
0.013761512
0.009795289
0.019183996
0.004832985
0.039305412
0.007483621
0.004814578
0.000731584
0.025194069
0.068578202
0.045072052
0.005304459
0.073255273
0.001759578
0.00036283
0.005810252
0.018119457
0.003628039
0.004463234
0.005260232
0.045257741
0.007709205
0.070685505
0.016083271
0.004417202
0.014751144
0.001295067
0.023627485
0.003443127
0.009129771
0.003787354
0.008092032
0.003237409
0.003592698
0.00135148
0.004948134
0.011779609
0.055059744
0.0369132
0.002236551
0.002699553
0.026313853
0.001435575
0.002567227
0.021980741
0.02583412
0.013205754
0.000836855
0.010957328
0.014445646
0.000779926
0.008502282
0.01708063
0.014301212
0.015502926
0.008194979
0.004186728
0.007914131
0.012474322
0.221249111
0.012109969
0.007161515
0.011104635
0.018168157
0.002087549
0.017692961
0.014676969
0.000978749
0.007336639
0.023145527
0.097184125
0.020293637
0.020400289
0.002321189
0.01105828
0.01010766
0.000595525
0.013666661
0.005651519
0.004958561
0.047885063
0.024272311
0.004118346
0.01211526
0.01949955
0.017611675
0.002801803
0.007996745
0.029123427
0.010500054
0.026161754
0.0165585
0.002365125
0.003456781
0.009967714
0.005531085
0.022325313
0.188013058
0.009380953
0.010059558
0.086482346
0.005425697
0.000795111
0.028694878
0.007082905
0.012039198
0.0071661
0.008449064
0.058818771
0.010489827
0.015150377
0.001121193
0.010045987
0.101092253
0.079141266
0.008821764
0.056428357
0.000898606
0.227519822
0.219290493
0.009038919
0.087967894
0.051662239
0.05505644
0.004870261
0.01844267
0.016057559
0.020159047
0.218173883
0.01363008
0.014931216
0.022554219
0.002898669
0.021347852
0.024450544
0.039385882
0.002326093
0.00183737
0.008279328
0.021381835
0.025927558
0.005430043
0.013780228
0.017501642
0.007482125
0.015689435
0.003094879
0.036662549
0.002986494
0.008306072
0.029238637
0.002877623
0.058302565
0.023266426
0.005016797
0.007655634
0.009897782
0.014475384
0.021779015
0.025852991
0.021922851
0.018864798
0.031365419
0.152680532
0.01717245
0.026076607
0.002513853
0.081735699
0.004620989
0.009656344
0.014136957
0.003297332
0.018467987
0.019825976
0.07904052
0.02842949
0.014440628
0.017227919
0.017736385
0.00247751
0.041385043
0.021484833
0.005485168
0.024197234
0.02544914
0.009183467
0.012395819
0.098534544
0.016379099
0.018119015
0.019363725
0.068158321
0.014032874
0.011366035
0.024208389
0.01309677
0.0284037
0.004331742
0.029741391
0.02109227
0.011300335
0.02061479
0.00688661
0.002053993
0.000928433
0.000466132
0.006859774
0.010509859
0.001077696
0.007395903
0.037028717
0.00138856
0.034051237
0.002707468
0.064411592
0.003697758
0.010996121
0.177957443
0.018902957
0.003747825
0.02009254
0.000601061
0.006053901
0.002175777
0.005032143
0.001077033
0.004149929
0.011126209
0.001208443
0.000310488
0.000354471
0.00073129
0.001073969
0.017989744
0.000164285
0.001280658
0.002554673
0.001298396
0.004415126
0.001025368
0.00114272
0.007341691
0.000571983
0.02061198
0.009155016
0.000768843
0.002761907
0.004540002
0.001137734
0.009979394
0.007994352
0.003448283
0.033601071
0.011889198
0.003381942
0.150888588
0.032234091
0.006884913
0.000517121
0.002377666
0.001923255
0.001019307
0.016898617
0.004973406
0.00016927
0.001100888
0.009627542
0.013525509
0.106110137
0.008328163
0.013483284
0.011454905
0.009526338
0.005930534
0.012118305
0.041385686
0.134776281
0.017481846
0.001202437
0.000555584
0.009318451
0.013608212
0.001181574
0.012472031
0.000851085
0.036893744
0.012687205
0.170210875
0.008688432
0.020509919
0.002376721
0.000814795
0.007809697
0.007459055
0.002403241
0.006438773
0.007693386
0.013730786
0.009913202
0.00591392
0.025329404
0.076780017
0.008382284
0.007976135
0.021680219
0.048925485
0.006758175
0.001425369
0.009181934
0.003766388
0.000449569
0.011156657
0.005824623
0.078136896
0.00588661
0.00961842
0.004979333
0.003622519
0.113099772
0.003930146
0.005826036
0.035462553
0.080817136
0.012184177
0.001209357
0.001802942
0.013593271
0.112106803
0.008225906
0.000855472
0.026188621
0.003364762
0.048935735
0.014466972
0.005610476
0.011262945
0.001134678
0.008297064
0.016734441
0.009701825
0.001358849
0.001691119
0.000793851
0.00160844
0.001099772
0.014857507
0.000306997
0.00362397
0.008737467
0.00999144
0.005141094
0.003306362
0.007055847
0.000710916
0.128705457
0.004664497
0.001405728
0.000841451
0.023401184
0.151038184
0.000268512
0.002750486
0.002821813
0.00450139
0.002289297
0.103771414
0.00229109
0.002890602
0.0091715
0.004023242
0.019467365
0.093397094
0.000355915
0.001102005
0.032403032
0.00302818
0.093041977
0.000285716
0.016430086
0.014020328
0.000227762
0.080961321
0.000857665
0.012725147
0.183276989
0.003033684
0.002425989
0.19853537
0.005290228
0.016827619
0.000676507
0.008717522
0.000229343
0.067861723
0.05888
0.000123482
0.003113959
0.000457499
0.000871443
0.202069275
0.002607844
0.097130251
0.061052081
0.001291322
0.000745556
0.005409439
0.001043086
0.003357882
0.004841197
0.084203443
0.034311806
0.003573141
0.003848056
0.012951019
0.030123147
0.01080773
0.006811767
0.02116173
0.016939598
0.006527879
0.009544323
0.075616452
0.004452621
0.000141067
0.002203206
0.004248319
0.001077124
0.000118132
0.001936503
0.000777216
0.000570175
0.000699415
0.012851012
0.013711579
0.00207092
0.004813004
0.001060148
0.007778942
0.000850213
0.003252323
0.002201873
0.000795615
0.001562832
0.001373471
0.000625648
0.000323506
0.034343561
0.007126227
0.030525616
0.0036397
0.002026005
0.001541575
0.001858191
0.00557194
0.010094478
0.003825143
0.000198383
0.00791164
0.003312126
0.010661555
0.002931892
0.009632073
0.009391239
0.073017815
0.0015661
0.019815937
0.006611632
0.031064467
0.016138127
0.240112097
0.018194958
9.22E-05
0.083375041
0.000921455
0.000307252
0.02604862
0.073198212
0.007047709
0.000497336
0.140371443
0.001238573
0.001844434
0.000526727
0.001718526
0.002998306
0.01268675
0.001099168
0.006934457
0.011391054
0.001046466
0.000408762
0.000437445
0.000955869
0.003124271
0.002867967
0.000316924
0.004182059
0.055852224
0.094588022
0.0003907
0.017811028
0.001447056
0.132935739
0.005587354
0.179548387
3.73E-05
0.000138899
0.016837319
4.00E-05
0.089862044
7.50E-05
0.000816575
0.000361446
0.02169444
3.27E-05
6.51E-06
0.003762369
0.004311858
0.005677399
0.020498583
0.007566758
0.020477183
0.0040874
0.028464202
0.004494719
0.007813772
0.008775989
0.016899917
0.005118777
0.083985915
0.008573917
0.037876286
0.003197082
0.015658855
0.023547363
0.00905919
0.237031158
0.011123468
0.074073353
0.110270289
0.288986902
0.001816506
0.030076607
0.004193419
0.029003006
0.018599717
0.00789325
0.009121131
0.038846817
0.021534681
0.00371614
0.018999675
0.009868658
0.002591816
0.001599172
0.017010696
0.140183508
0.155555355
0.017598124
0.007240816
0.006914315
0.003793421
0.011892885
0.004816929
0.028973524
0.005628515
0.06608272
0.016336404
0.002161397
0.040687992
0.007525647
0.004282393
0.22819681
0.014299136
0.107786975
0.032213886
0.024393431
0.033483275
0.009404233
0.006708281
0.006905645
0.003172823
0.005929134
0.010409889
0.002651922
0.017593209
0.02131733
0.002675655
0.009611485
0.010752489
0.024015343
0.00240196
0.008112803
0.164627542
0.033563429
0.032143564
0.204161291
0.059914316
0.019508831
0.017114124
0.00427439
0.006057708
0.03197037
0.007612717
0.15449734
0.007615124
0.015038515
0.016922574
0.0308995
0.01326371
0.004293484
0.130473938
0.017451484
0.020652251
0.170138435
0.001252543
0.004625313
0.015106133
0.015867394
0.01592243
0.00226716
0.003049679
0.050455588
0.012045371
0.006948272
0.004972073
0.002805986
0.206350093
0.011726531
0.024753367
0.008300807
0.006158873
0.007503233
0.172239373
0.050118715
0.033208994
0.009289158
0.00664691
0.009868836
0.011297233
0.033892605
0.051817775
0.029137907
0.008325793
0.00519209
0.006542972
0.019553846
0.014960007
0.06589511
0.003320059
0.004099999
0.010697839
0.021708753
0.008464737
0.022917397
0.045660626
0.00342476
0.029378727
0.016701038
0.015172073
0.016985557
0.008678022
0.010149359
0.016444286
0.029549552
0.002508199
0.023610165
0.018766941
0.079342601
0.045218754
0.055912366
0.041587328
0.054511175
0.00887474
0.020257429
0.04426699
0.098446282
0.065576268
0.0288833
0.028234477
0.043873819
0.059906498
0.010212153
0.003302966
0.023046581
0.006998383
0.002139108
0.023063454
0.016091306
0.005614327
0.007695469
0.006506982
0.003129326
0.004272132
0.010782613
0.010234829
0.004196517
0.021809368
0.023945476
0.077445762
0.011374346
0.003766138
0.008377385
0.028852882
0.022703496
0.251597628
0.0078593
0.002884531
0.003017733
0.022726172
0.016960185
0.009112185
0.023518369
0.00099163
0.007398231
0.003104466
0.01633893
0.002068108
0.030374222
0.007467957
0.004193942
0.007368389
0.008915164
0.007406431
0.008654178
0.005720363
0.017684331
0.065847948
0.009100187
0.028278561
0.193989683
0.008456614
0.004509326
0.157492426
0.027896563
0.155883046
0.006299785
0.002198936
0.004402352
0.009711398
0.171106567
0.01852853
0.007031052
0.054148294
0.004630472
0.024285612
0.021602896
0.009491165
0.013565758
0.019125318
0.051163443
0.013324264
0.02079672
0.040920241
0.001917014
0.179987007
0.005640578
0.003042837
0.008096564
0.001198101
0.001951597
0.008689271
0.005017805
0.039861421
0.021074399
0.000967897
0.005335356
0.015101234
0.010448691
0.065518618
0.023353636
0.029501793
0.013201068
0.008486163
0.006396422
0.029553225
0.007747565
0.009532764
0.030689309
0.006290779
0.017021392
0.073913968
0.016266324
0.016236068
0.015521351
0.010737964
0.008365278
0.021829439
0.01482345
0.003600241
0.092630131
0.03975068
0.009456913
0.011487221
0.009559387
0.017554867
0.003975248
0.019892718
0.02759569
0.020941541
0.00061984
0.012581131
0.002218059
0.102366041
0.019994098
0.002961632
0.046085818
0.008856441
0.002373537
0.003745626
0.066782488
0.002095026
0.000945209
0.007900067
0.011533284
0.004808374
0.00257798
0.001546443
0.001870662
0.070150103
0.010000737
0.013208123
0.000983244
0.118099221
0.008160815
0.031110647
0.000457618
0.00537623
0.008657593
0.027333847
0.010384521
0.037848515
0.000414328
0.000443136
0.00351394
0.210665123
0.001471193
0.002027672
0.03453961
0.142260575
0.002226942
0.002455461
0.085925653
0.023883818
0.011626898
0.000576694
0.079634709
0.004817148
0.006888036
0.001916338
0.013402485
0.012949555
0.00374545
0.006715932
0.062258234
0.009775582
0.003839499
0.023412184
0.00555288
0.080788158
0.05523423
0.004255646
0.005191919
0.082677783
0.043973599
0.022027817
0.019594982
0.046944639
0.015895441
0.002980874
0.000767645
0.001879326
0.003216314
0.000909461
0.00275259
0.005907179
0.002694739
0.006199598
0.203160643
0.002111585
0.007406735
0.004241069
0.00133074
0.001164202
0.004952517
0.00301345
0.003160879
0.003025619
0.00078221
0.001046679
0.002998678
0.106874508
0.038174148
0.000502297
0.004498362
0.002825264
0.002943987
0.008577594
0.001248848
0.002559485
0.012365055
0.033639381
0.031824701
0.008945102
0.000248094
0.011982342
0.017958772
0.103788443
0.001148327
0.005719889
0.308077794
0.005083604
0.000339582
0.067636093
0.007280864
0.000761882
0.006077889
0.002131054
0.002965703
0.002454541
0.003292816
0.098037795
0.001166516
0.003355071
0.004372443
0.004498875
0.001946374
0.003082908
0.001099043
0.127986165
0.004065555
0.000567539
0.000496008
0.001121497
0.001269878
0.003443491
0.000415501
0.00084624
0.002589069
0.055091508
0.000483271
0.001048789
0.001058661
0.102782136
0.038942993
0.156521548
0.007104281
0.000483686
0.009151184
0.001308251
0.001367603
0.004921435
0.000751576
0.000339254
0.016807554
0.000192408
3.59E-05
0.01565243
0.019581491
0.031125384
0.03251372
0.037150638
0.173386731
0.029394468
0.063831544
0.011809884
0.140202025
0.019619489
0.021912436
0.205018142
0.012079467
0.041802535
0.012309429
0.023629779
0.028412093
0.016113336
0.01663404
0.018743018
0.027562403
0.027589564
0.164652918
0.160126753
0.005335759
0.004930998
0.02611019
0.017966829
0.032892874
0.018646402
0.02273565
0.015886981
0.004053898
0.009886475
0.015217153
0.183806032
0.164539264
0.02051514
0.019422671
0.034481363
0.014792929
0.053302964
0.008257993
0.091404919
0.027391232
0.009682852
0.036690187
0.006596748
0.221567225
0.141353839
0.012325562
0.006129366
0.053862738
0.012922199
0.146877981
0.006709295
0.020389346
0.019270053
0.094951166
0.006077936
0.013516755
0.005003431
0.058551768
0.025479229
0.005844925
0.01178018
0.046311939
0.122444725
0.026285944
0.050206264
0.123550567
0.012327066
0.01724657
0.080322952
0.019187638
0.004252614
0.040442868
0.025720423
0.135976796
0.04675123
0.121344814
0.010027448
0.223748415
0.03967954
0.017404266
0.016485183
0.070419022
0.013982268
0.018944538
0.119582141
0.025361591
0.016714761
0.122118489
0.032999568
0.031243783
0.011762705
0.23481538
0.031127718
0.013607553
0.017237445
0.044726527
0.021921946
0.033846575
0.078988563
0.079740944
0.029124275
0.059093663
0.019371785
0.011768568
0.024741027
0.021970598
0.051951878
0.042217808
0.106195532
0.042210858
0.070074038
0.036553161
0.021269892
0.08710526
0.032277743
0.034680397
0.019560555
0.004098297
0.064813906
0.124383008
0.028298443
0.010644871
0.011849775
0.009470066
0.00564232
0.003921654
0.010100902
0.056053175
0.17624053
0.088527529
0.017113513
0.078660577
0.17208196
0.035521386
0.005153975
0.229813994
0.227772678
0.007097033
0.033710702
0.008329615
0.019844952
0.204515843
0.006322591
0.006944198
0.021039933
0.041831106
0.04148285
0.011100232
0.009740526
0.004866887
0.005424679
0.010170341
0.002280175
0.00380578
0.017166808
0.006637664
0.00235804
0.007263893
0.011806982
0.012445915
0.006800019
0.007985288
0.011577898
0.022097417
0.00096689
0.0177701
0.068602691
0.006639516
0.183457884
0.206167099
0.01067341
0.0033642
0.038051922
0.047720899
0.009675206
0.183171966
0.003414564
0.036097047
0.006703163
0.006620329
0.01734903
0.007829957
0.01358361
0.020200637
0.004793068
0.103093477
0.007082934
0.012428811
0.055724387
0.030766491
0.018378108
0.02158811
0.015450554
0.01829388
0.004699574
0.109525899
0.018611001
0.017702104
0.238625118
0.014588463
0.009035388
0.022140902
0.049562154
0.009301573
0.012106444
0.010745469
0.011072327
0.026204817
0.003634875
0.178018542
0.003624435
0.234048752
0.013417835
0.006438627
0.012726443
0.007124191
0.005971401
0.005546202
0.070938989
0.002515937
0.003747323
0.013259378
0.007081175
0.002372732
0.010831918
0.007541702
0.019672927
0.005249247
0.019436599
0.00664439
0.223058359
0.001795421
0.003398904
0.00340128
0.021487942
0.008802901
0.001660751
0.023651558
0.008786349
0.005394876
0.125054038
0.199522691
0.077289806
0.003379984
0.003264929
0.0912532
0.038054991
0.010600007
0.085261942
0.032710451
0.099001205
0.076636917
0.015029666
0.109979892
0.053364592
0.008514362
0.007258059
0.009402384
0.011721726
0.005295296
0.011601881
0.003153235
0.002490657
0.006197651
0.062070166
0.002044964
0.009711658
0.016363501
0.006862204
0.041929192
0.007046641
0.004945068
0.007315123
0.032604372
0.059801552
0.002597976
0.016473487
0.00872319
0.082704243
0.013105416
0.095819992
0.009112257
0.031839379
0.022605567
0.002706778
0.009402072
0.010050869
0.008512041
0.001619802
0.004279001
0.000649427
0.009367692
0.001734543
0.001180415
0.002301909
0.016508573
0.02838283
0.003277623
0.007109387
0.006084568
0.105024502
0.001603795
0.013922918
0.015110928
0.136384575
0.003682806
0.193376556
0.001672609
0.001850208
0.016826149
0.047931495
0.001315722
0.001786526
0.000452962
0.0046547
0.000126381
0.000253656
0.068236486
0.024454299
0.066872456
0.082556319
0.02348874
0.136287122
0.011936759
0.042008428
0.111977615
0.150494981
0.039121823
0.020563906
0.135420903
0.020972732
0.086304798
0.061960474
0.018944664
0.094411937
0.019440432
0.013713803
0.140177979
0.160770626
0.218092535
0.043007864
0.069369189
0.028617371
0.009699217
0.089177815
0.179407346
0.112566966
0.041811762
0.01208557
0.026773348
0.022129344
0.070752827
0.028236307
0.07495611
0.020727352
0.184569263
0.087041548
0.020648492
0.026417323
0.065812118
0.102750753
0.007969996
0.105124912
0.034062303
0.024079055
0.168885959
0.076410955
0.250841945
0.124819295
0.02132535
0.022890295
0.030367924
0.186414442
0.014858345
0.033120635
0.058989095
0.155885224
0.292452347
0.080292583
0.121870548
0.099515967
0.134592072
0.133570073
0.126571917
0.03342726
0.015877666
0.151029931
0.024322552
0.222635321
0.02516934
0.104849525
0.182816091
0.036190955
0.021818196
0.015996946
0.012985665
0.00841298
0.040277082
0.159955952
0.009916719
0.007902738
0.022425642
0.029603804
0.013859364
0.030535791
0.011713831
0.028273598
0.01981548
0.008343578
0.01806705
0.012896353
0.027324241
0.045146359
0.02024663
0.01230127
0.13612092
0.144671396
0.025287407
0.017229126
0.282700474
0.181384959
0.01666662
0.007936367
0.099130966
0.02144823
0.154598791
0.102738158
0.008626393
0.010852109
0.043710852
0.028160238
0.020817641
0.029839697
0.0117074
0.167183017
0.006459549
0.026963784
0.01342543
0.146121429
0.015672816
0.101277132
0.084908255
0.017263305
0.006007555
0.012460849
0.121020941
0.011022326
0.007574515
0.008753918
0.100452758
0.018212943
0.00994384
0.015669784
0.048451871
0.025559192
0.094876804
0.105582629
0.016099105
0.249964179
0.019115824
0.013748527
0.017181272
0.048287476
0.033281705
0.307317336
0.09140813
0.022478335
0.012719905
0.061389992
0.006853146
0.025208711
0.016397046
0.005220243
0.007184237
0.028393248
0.013268187
0.009865794
0.096983959
0.004831089
0.172511928
0.018448842
0.010287077
0.012179577
0.008724571
0.011880313
0.007042748
0.03659756
0.050187291
0.020618936
0.005160425
0.004147966
0.007443009
0.005489045
0.017644295
0.009343919
0.010584433
0.060582537
0.140054463
0.002381561
0.012480143
0.145479033
0.002699086
0.016246486
0.002020042
0.153825603
0.025106854
0.021482459
0.00419623
0.06382434
0.005090919
0.00133262
0.011509951
0.008029509
0.04659469
0.074539479
0.086244394
0.120572037
0.084049351
0.074043008
0.274238567
0.027276861
0.046856606
0.064905114
0.025645003
0.019475845
0.227519139
0.025391304
0.077880003
0.021641124
0.027707121
0.049109873
0.024359023
0.032663717
0.336172222
0.007557177
0.023130077
0.107616033
0.085108667
0.047405124
0.124621753
0.011679713
0.017055905
0.123671293
0.0414814
0.039824018
0.07667522
0.033569726
0.067089535
0.03898632
0.18747191
0.122001693
0.01844649
0.19270594
0.099216335
0.123671293
0.13369309
0.227724252
0.153829848
0.251733207
0.039087509
0.056940235
0.032728016
0.078321377
0.16486614
0.065429989
0.046200837
0.053861546
0.143664279
0.039458825
0.025101661
0.012464998
0.025774541
0.011522197
0.014961956
0.01602649
0.02863872
0.023387531
0.042124749
0.038376969
0.014011219
0.040610723
0.023859518
0.039259314
0.03182037
0.011572966
0.011786661
0.012726613
0.013011816
0.109872335
0.023392934
0.009683669
0.027860237
0.024663351
0.029887668
0.015352036
0.077166574
0.108476872
0.030526278
0.009134172
0.091007316
0.034973177
0.10998661
0.02318313
0.009005686
0.018744631
0.227229992
0.045531874
0.060534084
0.013112702
0.012550935
0.057391271
0.040892606
0.019131585
0.014140329
0.0094571
0.019465133
0.025785789
0.035179778
0.012512908
0.017209891
0.091287551
0.011957
0.016466868
0.004179044
0.025513651
0.088074619
0.034308814
0.267878144
0.019683041
0.096593906
0.036189186
0.069252853
0.058338481
0.183062097
0.067143506
0.105870951
0.123516893
0.037866856
0.179012847
0.080068324
0.108412321
0.036900766
0.011557393
0.043771631
0.082521337
0.005518703
0.141752259
0.011448978
0.21330433
0.028987484
0.013259493
0.075702702
0.005922402
0.018725688
0.016469234
0.019349657
0.180066114
0.101368057
0.021046985
0.02229913
0.024133706
0.029253725
0.015086797
0.068098783
0.023795261
0.012760964
0.059076782
0.254923038
0.063772495
0.035180784
0.028397691
0.068739327
0.020015534
0.069881198
0.026270469
0.030544775
0.078777258
0.058169072
0.011557393
0.124845595
0.190868682
0.010267269
0.183894403
0.004990838
0.21330433
0.065809911
0.015871
0.057339748
0.010611311
0.00446908
0.236236932
0.013741868
0.006032397
0.017708332
0.016995242
0.012677771
0.061799708
0.049530004
0.031806926
0.021828125
0.034657267
0.022158328
0.194297783
0.07210622
0.129488071
0.216375877
0.011860702
0.019887291
0.019609012
0.017454721
0.015124968
0.038499405
0.029051847
0.227184533
0.042884325
0.044266393
0.072897044
0.021562181
0.042987967
0.034347197
0.154100815
0.038042169
0.051950677
0.062504828
0.061098906
0.182647625
0.178799067
0.109232051
0.053582443
0.045003156
0.085271341
0.11217765
0.127362793
0.096248103
0.189242699
0.077512481
0.076020024
0.058510503
0.19135775
0.030650027
0.150722066
0.008928346
0.031606223
0.04660452
0.067429921
0.159352339
0.240944088
0.043390206
0.11217765
0.245817546
0.088763495
0.023962478
0.04434355
0.090340905
0.205396847
0.057892356
0.051135563
0.134796565
0.184632163
0.241923237
0.043438322
0.054659968
0.092266132
0.058478047
0.072170192
0.20725747
0.073055212
0.085316666
0.142728992
0.048602249
0.141434043
0.062677635
0.211250573
0.021899287
0.050443433
0.083583659
0.160089663
0.321703577
0.221978506
0.146456783
0.132169753
0.034920894
0.103160852
0.046262867
0.048714828
0.28663298
0.073874235
0.18372757
0.012338318
0.030822043
0.031929178
0.064726154
0.018065537
0.175347685
0.012304465
0.097819112
0.136204327
0.196706144
0.275267798
0.107569591
0.225040392
0.071252553
0.28663298
0.036580059
0.261771386
0.052812293
0.100253791
0.083146984
0.261220915
0.034871374
0.083579369
0.068775082
0.129943777
0.058824198
0.091508209
0.118452087
0.159271344
0.109197839
0.042167744
0.044236759
0.07385306
0.046658615
0.05327827
0.101451094
0.071846819
0.232901445
0.062223322
0.144207345
0.117881171
0.094729597
0.048673698
0.09230878
0.153080079
0.039682811
0.12039173
0.225430546
0.156356415
